# Supplementary material for: Gan-du-qing attenuates PM2.5-induced Chronic Airway Inflammation via regulating the pulmonary microbiota and metabolic profiles
Source: Front Med (Lausanne). 2025 Sep 10;12:1560225. doi: 10.3389/fmed.2025.1560225 (PMC12457115; doi:10.3389/fmed.2025.1560225)
Supplement: Supplementary file 3 [file Table_1.xlsx]

## Sheet: Sheet1
NEG
peak number	No.	m/z	RT min	ppm	compound name	adduct	score	PubCHEM CID	Superclass	Class	Subclass
18	M323T215	323.099	3.58	0.6	Lactulose	[M-H-H2O]-	0.9401	Cid_3037557	Lipids_and_lipid_like_molecules	Fatty_Acyls	Fatty_acyl_glycosides
19	M401T226	401.109	3.77	0.8	2-Glucosyloxy-4-methoxycinnamic acid	[M+FA-H]-	0.8711	Cid_23872107	Organic_oxygen_compounds	Organooxygen_compounds	Carbohydrates_and_carbohydrate_conjugates
20	M421T258_2	421.078	4.3	1.6	Isomangiferin	[M-H]-	0.9377	Cid_5318597	Organoheterocyclic_compounds	Benzopyrans	1_benzopyrans
21	M491T309_2	491.12	5.15	1.3	Biochanin-7-o-glucoside	[M+FA-H]-	0.9489	NA	Phenylpropanoids_and_polyketides	Isoflavonoids	Isoflavonoid_O_glycosides
22	M461T335_4	461.11	5.59	1.6	Tectoridin	[M-H]-	0.9911	Cid_5281810	Phenylpropanoids_and_polyketides	Isoflavonoids	Isoflavonoid_O_glycosides
23	M491T345	491.12	5.74	2.8	Malvidin-3-o-glucoside	[M-2H]-	0.8159	NA	Phenylpropanoids_and_polyketides	Flavonoids	Flavonoid_glycosides
24	M243T353_3	243.066	5.88	2.2	Piceatannol	[M-H]-	0.9909	Cid_667639	Phenylpropanoids_and_polyketides	Stilbenes	NA
25	M491T361_3	491.12	6.02	2.3	Cyclamin	[M-2H]-	0.8218	Cid_443652	Phenylpropanoids_and_polyketides	Flavonoids	Flavonoid_glycosides
7	M521T364_3	521.131	6.07	2.9	Iridin	[M-H]-	0.9721	Cid_5281777	Phenylpropanoids_and_polyketides	Isoflavonoids	Isoflavonoid_O_glycosides
26	M187T377_4	187.097	6.29	2.1	Azelaic acid	[M-H]-	0.9868	Cid_2266	Lipids_and_lipid_like_molecules	Fatty_Acyls	Fatty_acids_and_conjugates
27	M475T400_3	475.125	6.67	0.8	Formononetin-7-o-glucoside	[M+FA-H]-	0.9918	NA	Phenylpropanoids_and_polyketides	Isoflavonoids	Isoflavonoid_O_glycosides
28	M315T450_2	315.051	7.51	1.1	5,7-Dihydroxy-2-(4-hydroxy-3-methoxyphenyl)-4-oxo-4H-chromen-3-yl 6-O-(6-deoxy-.alpha.-L-mannopyranosyl)hexopyranoside	[M-H-C12H20O9]-	0.974	Cid_23983710	Phenylpropanoids_and_polyketides	Flavonoids	Flavonoid_glycosides
10	M283T461_5	283.062	7.68	2.3	Calycosin	[M-H]-	0.9929	Cid_5280448	Phenylpropanoids_and_polyketides	Isoflavonoids	O_methylated_isoflavonoids
29	M299T535_3	299.056	8.91	0.8	Luteolin 7-methyl ether	[M-H]-	0.9918	Cid_5318214	Phenylpropanoids_and_polyketides	Flavonoids	O_methylated_flavonoids
30	M329T561_3	329.234	9.35	1.6	9-Octadecenoic acid, 5,8,11-trihydroxy-	[M-H]-	0.9929	Cid_24096399	Lipids_and_lipid_like_molecules	Fatty_Acyls	Fatty_acids_and_conjugates
13	M359T564_6	359.078	9.4	2.5	Irigenin	[M-H]-	0.9931	Cid_5464170	Phenylpropanoids_and_polyketides	Isoflavonoids	O_methylated_isoflavonoids
15	M267T607_6	267.066	10.11	2.4	Formononetin	[M-H]-	0.9933	Cid_5280378	Phenylpropanoids_and_polyketides	Isoflavonoids	O_methylated_isoflavonoids
POS
peak number	No.	m/z	RT min	ppm	compound name	adduct	score	PubCHEM CID	Superclass	Class	Subclass
1	M205T222_4	205.099	3.69792	0.2	L-Tryptophan	[M+H]+	0.9988	Cid_6305	Organoheterocyclic_compounds	Indoles_and_derivatives	Indolyl_carboxylic_acids_and_derivatives
2	M447T309_1	447.129	5.1485	0.2	Calycosin-7-o-beta-d-glucoside	[M+H]+	0.9973	Cid_5318267	Phenylpropanoids_and_polyketides	Isoflavonoids	Isoflavonoid_O_glycosides
3	M463T334_2	463.123	5.57367	0.6	Hispiduloside	[M+H]+	0.9986	Cid_5318083	Phenylpropanoids_and_polyketides	Flavonoids	Flavonoid_glycosides
4	M493T343_2	493.134	5.72427	0.3	Jaceoside	[M+H]+	0.9908	Cid_11179379	Phenylpropanoids_and_polyketides	Flavonoids	Flavonoid_glycosides
5	M533T353_1	533.129	5.87787	0.1	6''-O-Malonylglycitin	[M+H]+	0.9873	Cid_23724657	Phenylpropanoids_and_polyketides	Isoflavonoids	Isoflavonoid_O_glycosides
6	M493T360_3	493.134	6.00168	0.8	2-Hydroxy-4-(6-hydroxy-5,7-dimethoxy-4-oxo-4H-chromen-3-yl)phenyl 6-O-hexopyranosylhexopyranoside	[M+H-C6H10O5]+	0.9877	Cid_45359693	Phenylpropanoids_and_polyketides	Isoflavonoids	Isoflavonoid_O_glycosides
7	M523T364_2	523.145	6.06134	0.1	Iridin	[M+H]+	0.9984	Cid_5281777	Phenylpropanoids_and_polyketides	Isoflavonoids	Isoflavonoid_O_glycosides
8	M431T400_2	431.134	6.66028	0.8	Ononin	[M+H]+	0.9974	Cid_442813	Phenylpropanoids_and_polyketides	Isoflavonoids	Isoflavonoid_O_glycosides
9	M517T451_1	517.134	7.5094	0.3	3-(4-Methoxyphenyl)-4-oxo-4H-chromen-7-yl 6-O-(carboxyacetyl)-.beta.-D-glucopyranoside	[M+H]+	0.9964	Cid_23724663	Phenylpropanoids_and_polyketides	Isoflavonoids	Isoflavonoid_O_glycosides
10	M285T460_4	285.076	7.67199	0.7	Calycosin	[M+H]+	0.9971	Cid_5280448	Phenylpropanoids_and_polyketides	Isoflavonoids	O_methylated_isoflavonoids
11	M301T534_3	301.071	8.89868	0.7	Chrysoeriol 7-neohesperidoside	[M+H-C12H20O9]+	0.9904	Cid_44593486	Phenylpropanoids_and_polyketides	Flavonoids	Flavonoid_glycosides
12	M331T548	331.081	9.13992	1	Jaceosidin	[M+H]+	0.9771	Cid_5379096	Phenylpropanoids_and_polyketides	Flavonoids	O_methylated_flavonoids
13	M361T563_5	361.092	9.38862	1.4	Irigenin	[M+H]+	0.9983	Cid_5464170	Phenylpropanoids_and_polyketides	Isoflavonoids	O_methylated_isoflavonoids
14	M373T574_2	373.092	9.57345	0.1	Artemetin	[M+H-CH4]+	0.9514	Cid_5320351	Phenylpropanoids_and_polyketides	Flavonoids	O_methylated_flavonoids
15	M269T606_5	269.081	10.0997	0	Formononetin	[M+H]+	0.9949	Cid_5280378	Phenylpropanoids_and_polyketides	Isoflavonoids	O_methylated_isoflavonoids
16	M387T663_4	387.107	11.0555	0.8	Irisflorentin	[M+H]+	0.9964	Cid_170569	Phenylpropanoids_and_polyketides	Isoflavonoids	O_methylated_isoflavonoids
17	M359T676_4	359.076	11.2604	0	Dichotomitin	[M+H]+	0.9972	Cid_5316653	Phenylpropanoids_and_polyketides	Isoflavonoids	O_methylated_isoflavonoids
