# Supplementary material for: Gan-du-qing attenuates PM2.5-induced Chronic Airway Inflammation via regulating the pulmonary microbiota and metabolic profiles
Source: Front Med (Lausanne). 2025 Sep 10;12:1560225. doi: 10.3389/fmed.2025.1560225 (PMC12457115; doi:10.3389/fmed.2025.1560225)
Supplement: Supplementary file 4 [file Table_2.xls]

ID	Name	Formula	Molecular Weight	RT [min]	m/z	mzCloud_Results	mzVault_Results	MassList_Results	Ctrl1	Ctrl2	Ctrl3	Ctrl4	Ctrl5	Ctrl6	Ctrl7	Ctrl8	Model1	Model2	Model3	Model4	Model5	Model6	Model7	Model8	FC	log2FC	Pvalue	ROC	VIP	Up_Down
Com_281_neg	Citric acid	C6 H8 O7	192.02687	1.207	191.01961	Full match	Full match	Full match	481794.8871	523302.3932	427691.4055	419077.3885	380502.9191	314991.0642	188829.135	462129.181	1629292.011	1355060.011	1305403.758	1839983.709	1328090.427	2188064.397	2497438.504	1460719.168	0.235100423	-2.088650961	1.55E-07	1	2.552822661	down
Com_6584_pos	N-{2-[(2-furylmethyl)thio]ethyl}-2-[(3-methoxyphenyl)thio]acetamide	C16 H19 N O3 S2	337.08064	7.559	338.08798	Full match	No results	No results	2318787.502	4100291.752	3331925.488	1837856.782	5654220.813	4875926.253	2539503.786	4693012.01	18705618.92	8432247.801	21232722.95	24288035.11	11226203.17	24495188.44	16692091.97	32191333.03	0.18663921	-2.421675993	1.64E-06	1	2.425612801	down
Com_291_neg	alpha-Ketoglutaric acid	C5 H6 O5	146.02142	1.17	145.01414	Full match	Full match	No results	325973.724	329272.6912	610437.6681	268631.3027	339722.294	755859.3509	573240.8993	420636.1413	3730345.442	3575825.294	7924857.246	11449762.94	3980572.254	4753256.976	4162934.939	2912723.176	0.085284781	-3.551567875	2.16E-08	1	2.399957672	down
Com_12633_pos	Genistein	C15 H10 O5	270.05347	10.836	271.06079	Full match	Full match	No results	244398.5157	248953.4121	599778.7368	277833.1153	231317.7392	1472549.074	404679.2731	523162.0896	5094501.227	5049652.803	9113135.514	13131346.79	5364253.042	5615489.567	5338922.012	1954195.435	0.079008167	-3.661854403	4.92E-07	1	2.378224408	down
Com_1176_neg	Fumaric acid	C4 H4 O4	116.01099	1.214	115.00382	Full match	Full match	Full match	5109159.394	6285936.623	6204053.264	6662270.303	6423444.047	8802959.007	6322165.993	8267901.467	14001489.47	10663364.99	11780920.18	11675602.57	17511220.13	13118334.76	12434348.93	9740735.731	0.535817144	-0.900187351	5.44E-06	1	2.374419394	down
Com_12361_pos	3-Succinoylpyridine	C9 H9 N O3	179.05621	5.825	180.06357	Invalid mass	No results	No results	4992005.748	5837150.092	8666416.065	2723835.211	7205729.519	9623227.333	4975896.06	6637726.931	190929.9652	114422.1629	1055347.732	1076628.365	160503.1918	1038982.844	84487.31974	1131601.715	10.43952123	3.383983644	0.000145294	1	2.36937406	up
Com_2265_neg	2,4-Dihydroxybenzoic acid	C7 H6 O4	154.02633	6.996	153.01904	Full match	No results	Full match	627473.6984	672752.48	981696.1327	666732.8191	610931.9753	1271605.595	876315.2954	970791.0203	3972987.26	2901881.416	3270411.992	4290647.061	3880701.18	3923328.593	925381.3743	3074931.443	0.254505725	-1.974229987	4.37E-05	0.953125	2.332266496	down
Com_622_pos	Hippuric acid	C9 H9 N O3	179.05867	7.469	180.0659	Full match	No results	Full match	84252833.14	105055740	238722416.2	47624117.05	116081261.1	332782804.1	169059050.6	160353256.1	541099460.3	428760561.1	657744816.1	496864913.5	598142758.4	629588346.5	593390129.7	491832259	0.282580996	-1.823263652	0.00024684	1	2.27298765	down
Com_15744_pos	3-Methylindole	C9 H9 N	131.07392	9.252	132.08119	Full match	Full match	Full match	2513243.71	2024668.163	2965347.069	1430669.58	2650206.694	5299795.702	2864764.591	2592825.609	12103537.27	9594633.436	19266169.75	32856276.52	14215552.25	14233088.25	13161221.84	4648125.064	0.186057468	-2.426179794	1.76E-05	0.984375	2.272867225	down
Com_3884_neg	PG (16:0/18:2)	C40 H75 O10 P	746.51116	15.924	745.50433	No results	Full match	No results	369999.2945	291482.4519	489879.3357	377982.6947	391342.605	378878.7687	165125.2413	401552.2131	1473452.201	757579.2459	701717.2903	867086.3285	624710.2278	1038036.699	1442300.376	755627.3313	0.374158211	-1.418279659	3.45E-05	1	2.260107298	down
Com_3401_pos	Choline	C5 H13 N O	103.10019	15.346	104.10748	Full match	Full match	Full match	816115.1408	806103.0757	2020348.821	293546.9123	855156.0195	1917186.544	1570388.12	1481083.434	4326332.276	3054265.185	4364334.851	4653519.345	5229760.588	4993268.749	3992016.085	3421832.214	0.286758738	-1.802090648	0.000347118	1	2.25541899	down
Com_1639_pos	Tetranor-12(S)-HETE	C16 H26 O3	288.1704	13.886	289.17761	Invalid mass	No results	No results	180865431.7	133702844.3	112156312.2	207007760.2	177079928.5	247681491.8	146683208.2	146880090	67172886.59	52058897.15	50756858.25	62309688.77	73963822.17	41500143.73	50905534.22	116484976	2.624574784	1.392083706	1.01E-05	0.984375	2.252211832	up
Com_22669_pos	4-cyclopropyl-6-(methylthio)-2-pyrazin-2-ylpyrimidine-5-carbonitrile	C13 H11 N5 S	269.07265	8.328	270.08002	Full match	No results	No results	354567.3083	490234.5586	439244.9078	418891.2506	489676.1564	534788.6157	513637.6	495067.2095	4204644.778	1719558.494	1595379.479	1925392.109	4654993.312	1259744.232	2277896.144	975036.1305	0.20072954	-2.31667515	8.17E-05	1	2.235861446	down
Com_8791_pos	4-methoxy-6-[2-(4-methoxyphenyl)ethyl]-2H-pyran-2-one	C15 H16 O4	260.10277	11.181	261.11005	Invalid mass	No results	No results	18717518.32	19530182.87	13510856.84	13800416.33	20914341.65	17541995.38	22040121.68	13716267.02	8094606.226	7562735.589	8069211.184	8163167.403	4753269.334	7530587.358	6336579.551	12142075.68	2.230913328	1.157634465	9.52E-06	1	2.224427594	up
Com_3978_pos	ACar 20:1	C27 H52 N O4	453.38229	14.007	454.38953	No results	Invalid mass	No results	57190065.51	67178736.24	58352796.54	59714490.76	58909693.31	53583441.53	69927299.64	50925226.49	36451083.51	28939866.89	31276481.78	32809117.45	18959963.97	28240035.95	21901364.22	42885110.28	1.970412455	0.978497652	5.66E-05	1	2.224250125	up
Com_35042_pos	5,8-dihydroxy-10-methyl-5,8,9,10-tetrahydro-2H-oxecin-2-one	C10 H14 O4	220.07175	11.104	221.07895	Invalid mass	No results	No results	902031.849	967566.1624	568790.6277	503969.3463	806230.2889	451439.0956	465278.3735	945544.8453	281488.8387	215204.0624	249706.6132	247554.6566	206936.2762	199742.8358	148721.9929	274189.9779	3.076891334	1.621473493	4.89E-06	1	2.215036849	up
Com_1833_pos	Indole-3-acetic acid	C10 H9 N O2	175.06376	9.534	176.07104	Full match	Full match	Full match	23015.34101	41637.50065	284890.7799	16299.48201	19750.68394	684912.1169	183618.0048	256506.0733	1625161.96	841413.014	1210303.463	1456913.437	1420388.512	2838965.723	2139111.511	920574.1503	0.12130815	-3.043251617	0.000687884	1	2.21290137	down
Com_9544_pos	ACar 19:0	C26 H52 N O4	441.38285	14.054	442.38986	No results	Invalid mass	No results	17498336.53	15298509.14	14063847.18	17298767.16	18409594.32	11218617.36	16179265.06	14413641.73	9070563.602	7010187.942	8110386.835	8070969.945	4824356.099	5654260.801	5905773.024	9025196.136	2.15670061	1.108825918	4.23E-06	1	2.204143135	up
Com_14416_pos	Kanamycin	C18 H36 N4 O11	484.24076	9.049	485.24811	Invalid mass	No results	No results	362298.6833	431634.4284	4973809.278	323385.8474	1886459.91	552852.323	1173627.245	470516.7365	4950345.907	7390589.053	10075028.42	5581300.041	4781915.837	7837337.6	6083964.46	8620848.568	0.18391793	-2.442865965	0.00028412	0.96875	2.198414545	down
Com_5845_pos	Genistein 4'-O-glucuronide	C21 H18 O11	446.08587	8.924	447.09323	Full match	No results	No results	788122.4187	784428.222	1464928.292	633084.9118	710067.4901	5375288.294	1228299.746	1532543.511	41775946.33	22529277.29	12356395.99	9811116.475	29008320.49	21843165.28	20402656.24	2497527.185	0.078120202	-3.678160512	1.65E-05	0.984375	2.161190386	down
Com_12392_pos	Amikacin	C22 H43 N5 O13	1170.56225	9.115	586.28772	Invalid mass	No results	No results	175218.5845	209627.7133	5795395.128	459441.6089	1379668.926	834769.0965	1463915.49	1109097.838	7035144.373	6708116.175	13708520.88	6577620.082	6045421.936	7562184.2	7736795.138	3456669.155	0.19423836	-2.364099949	0.00081539	0.984375	2.148612364	down
Com_1827_neg	13(S)-HOTrE	C18 H30 O3	294.21941	13.561	293.21204	Full match	No results	Full match	5591592.39	5436465.823	2958056.936	5486098.064	3371679.496	4339194.772	4368938.394	3871385.258	1740150.593	1869563.051	1911139.3	2185022.724	1791595.122	1820856.459	1358894.752	2554078.11	2.325698455	1.217664052	2.42E-06	1	2.115617475	up
Com_3105_pos	ACar 17:0	C24 H48 N O4	413.35103	13.798	414.35834	No results	Invalid mass	No results	93930721.08	97374532.92	63859949.33	82499274.01	68451467.26	94303404.29	88553123.03	77819191.14	56230688.48	32231505.05	47291645.24	47929514.03	32857137.55	46752449.98	33133218.17	54145243	1.902013856	0.927527756	2.17E-05	1	2.079387817	up
Com_4623_pos	PE (17:1/17:1)	C39 H74 N O8 P	715.51627	16.162	716.52441	No results	Full match	No results	23447477.37	11923165.82	20385890.3	11711221.22	9166655.964	16484443.94	12580341.3	11822241.12	16186209.3	58420951.77	26017006.36	31303383.06	23461452.88	28750628.73	51948042.86	37506329.59	0.429546829	-1.219112674	0.000757675	0.953125	2.07912553	down
Com_4597_pos	(R)-Equol	C15 H14 O3	242.09487	9.384	243.10205	Full match	Full match	Full match	19430113.81	31560494.69	21095642.07	22344592.37	29110402.38	15575417.77	23224804.23	23056558.02	42713035.32	36796123.66	36299676.62	32237681.05	36519735.34	33581627.35	31842000.99	56125410.34	0.605647712	-0.723449232	0.000232608	1	2.067358209	down
Com_1657_neg	tetranor-12(R)-HETE	C16 H26 O3	266.18798	13.002	265.18069	Full match	No results	No results	5295769.138	4981578.031	2739749.151	6057087.256	4288947.659	7334425.918	4025388.015	4644249.178	1799964.456	1592906.673	1618244.873	2141778.736	3288809.428	1171801.55	1802729.461	3641688.882	2.30785377	1.206551815	0.000198006	0.96875	2.063189473	up
Com_2740_pos	LPC 18:4	C26 H46 N O7 P	515.30069	13.956	516.30731	No results	Full match	No results	30728434.28	50640205.17	63626030.51	33860237.72	50544191.87	75724592.5	55765724.63	49212598.98	100291622.3	78631201.61	93418813.41	93528744.68	87558617.07	138893936.2	102082997.4	117503018.1	0.505108381	-0.985335115	0.000116108	1	2.059339557	down
Com_22013_pos	Acetaminophen glucuronide	C14 H17 N O8	327.09626	7.345	328.10336	No results	Full match	No results	323976.6563	466532.5624	746289.6377	285379.0101	533725.4965	1676924.911	441388.5559	726644.7659	4734150.628	1943057.721	2561815.058	1739623.744	2889771.527	3199479.603	2854634.657	1919552.125	0.238111956	-2.070288033	2.93E-05	1	2.05878913	down
Com_17345_pos	5-Methyltetrahydrofolic acid	C20 H25 N7 O6	459.18794	6.203	460.1951	Full match	No results	No results	4597101.984	5896272.978	4169088.213	4619016.672	6970031.542	4784301.566	3629343.063	4687490.762	2686169.764	1935555.953	2329869.526	3461735.734	2041555.203	2017055.328	1956326.678	2411768.701	2.088777587	1.062658882	3.65E-06	1	2.048352883	up
Com_13495_pos	9-KODE	C18 H30 O3	294.21972	14.179	295.22626	No results	No results	Full match	11009772.53	8587141.245	7536354.917	10453795.4	7144891.412	7991679.554	9651733.121	8240025.996	5124487.462	6540918.346	4944021.639	4979770.465	5443212.808	3741214.427	4413786.644	4516828.594	1.778535327	0.830689631	4.44E-06	1	2.04127054	up
Com_3644_neg	PMeOH (16:0-18:2)	C38 H71 O8 P	686.48918	16.065	685.48187	No results	Full match	No results	633844.3093	962796.4454	688927.8086	467830.581	826130.8198	948703.8059	754884.5502	777628.9469	1683952.66	1047141.415	1043129.35	1106664.908	960438.3994	1938073.13	1556196.82	1398866.952	0.564606437	-0.824682518	0.000470295	0.984375	2.03765903	down
Com_25295_pos	2-(4-chlorophenyl)-N,N-dimethylethanethioamide	C10 H12 Cl N S	213.04079	8.462	214.04807	Invalid mass	No results	No results	833862.3788	772571.6911	1328380.931	673344.4064	1379581.801	673229.0984	1365839.547	762937.1491	2660944.279	1913017.908	3469913.177	2708594.72	3256332.913	2865287.416	3055543.428	3081515.259	0.338520557	-1.562684651	3.34E-06	1	2.017970501	down
Com_3174_pos	ACar 12:1	C19 H36 N O4	341.25706	12.281	342.26413	No results	Invalid mass	No results	62921822.65	91283397.3	30827150.29	44656005.8	71664102.23	76866354.39	102447985.4	72775600.08	26113820.08	24799860.15	28262797.79	31751576.07	19436200.93	34236365.35	20288607.25	40492280.85	2.455580415	1.296064069	0.000201922	0.953125	1.990082711	up
Com_24227_pos	6-Phosphogluconic acid	C6 H13 O10 P	276.02556	9.57	277.03262	No results	No results	Full match	202066.7551	184963.7199	215527.9214	170109.0335	193459.7636	486256.112	254008.2352	316592.9815	1422708.777	1156842.58	1240359.779	1785838.51	1418490.84	1213670.89	950621.6306	1122201.218	0.196201791	-2.349589883	1.49E-07	1	1.984624979	down
Com_6_neg	Arachidonic acid	C20 H32 O2	304.23983	14.345	303.23251	Full match	No results	Full match	6583200951	7122743881	7730327632	7499791532	8089537395	6147420133	7222817896	6480980574	5008980208	5162439049	5246307561	1729772376	4046069794	4679339894	4141757693	5449031358	1.603803983	0.681497826	0.005559317	1	1.983975313	up
Com_7254_pos	methyl 3,4,5-trihydroxycyclohex-1-ene-1-carboxylate	C8 H12 O5	210.05106	7.075	211.0583	Invalid mass	No results	No results	19355065.03	20740950.61	13088621.76	18948308.77	27521301.4	28651162.8	10247775.36	17295520.33	3664094.568	4876420.754	6244983.554	3704089.234	4792207.295	7450650.056	5614022.014	8017708.352	3.512940411	1.812679105	2.30E-06	1	1.976753203	up
Com_18727_pos	5-Acetyl-2,4-dimethylthiazole	C7 H9 N O S	155.04089	7.554	156.04816	Full match	No results	No results	1941924.639	766294.2081	1006406.67	403934.2765	1163924.368	6521259.829	937595.4992	2148502.307	206374.7812	282441.8803	372823.277	351430.1303	337818.3603	268152.5472	329311.447	377993.3687	5.893825716	2.5592044	0.001464184	1	1.960552437	up
Com_2729_pos	ACar 13:0	C20 H40 N O4	357.28844	12.878	358.29565	No results	Invalid mass	No results	109000905.2	104116306.3	56483946.6	69064929.05	89436609.46	74613703.15	107001064.5	75508760.4	31468470.46	32583555.49	49801679.94	54923787.86	14895599.88	11767054.21	25564221.97	76591089.01	2.30254261	1.203227855	0.003017621	0.9375	1.95981993	up
Com_425_pos	PC (16:1/16:1)	C40 H76 N O8 P	729.53304	15.575	730.54022	No results	Full match	No results	573288256.6	160130304.8	378034975.6	238280148	164944595.4	316804964.8	341655345.3	234860623.8	367217484.2	1076950063	663979132	702595606.7	693274363.4	562809706.7	1425082421	875166857.1	0.378195478	-1.402795981	0.000371066	0.953125	1.956578084	down
Com_19529_pos	17-AAG	C31 H43 N3 O8	1214.55545	8.677	608.28491	Invalid mass	No results	No results	1236642.042	871207.7748	1405656.818	795626.8398	949548.2156	1134991.957	613942.985	1139199.919	6053243.902	3248226.155	4216804.752	1875718.223	5505983.274	4775274.898	4800741.381	2200139.62	0.2493201	-2.003928898	8.09E-06	1	1.954546552	down
Com_1207_pos	Prolylleucine	C11 H20 N2 O3	103.08301	1.375	229.15524	Invalid mass	No results	No results	118233848.9	115641500.3	80161768.57	134554385.4	153063431.6	94464791.99	120233200.2	122212475.1	136599158.6	139321119.8	321565906.3	359795480.5	130418237.3	301224074.6	229065209.4	285480910.1	0.493081243	-1.02010272	0.002927683	0.9375	1.954407755	down
Com_10447_pos	5'-Deoxy-5'-(Methylthio)Adenosine	C11 H15 N5 O3 S	297.09013	6.841	298.09729	No results	No results	Full match	417465.8979	423236.1516	1733398.539	437536.0627	738930.7332	953150.0703	1194448.624	507219.7967	1531829.656	1299944.706	2593666.339	2949150.831	1132527.212	3750381.689	9276262.294	16278069.94	0.165036934	-2.599139168	0.002410097	0.9375	1.954062935	down
Com_11093_pos	D-Ala-D-Ala	C6 H12 N2 O3	160.08521	1.354	161.09265	No results	No results	Full match	2871175.615	3891805.21	4404641.279	3122230.287	3018256.548	6662287.098	5375097.349	4121389.741	5814340.172	6337238.876	8785237.057	10198992.51	5955055.416	10251849.56	8926736.003	14902734.4	0.470224198	-1.088579313	0.000289617	0.953125	1.94582956	down
Com_2956_pos	3-(3,4,5-trimethoxyphenyl)propanoic acid	C12 H16 O5	262.08241	10.901	263.08963	Invalid mass	No results	No results	110237879.8	77329835.14	71301033.09	96629247.81	94167335.62	69517582.73	92828424.62	56643506.42	32375191.54	30061557.61	38356101.51	37258123.39	19249986.3	24548874.82	21970563.84	72137410.39	2.423032878	1.276813981	0.000148606	0.953125	1.940051074	up
Com_18818_pos	[4-(7-chloroquinolin-4-yl)piperazino](phenyl)methanone	C20 H18 Cl N3 O	351.11237	11.02	352.1196	Full match	No results	No results	5363177.88	5214881.727	2801229.708	6663510.779	5350317.346	6442497.009	5078959.098	4527558.518	3685475.578	2034939.538	2921289.279	2554140.18	1396735.119	2525460.502	1644377.168	4547933.022	1.94469501	0.959543913	0.001213883	0.9375	1.93627989	up
Com_1616_neg	PE (16:0/22:6)	C43 H74 N O8 P	763.51579	16.076	762.50861	No results	Full match	No results	2446891.28	1021212.54	1281498.797	870285.4898	693814.5827	1322921.156	990734.7448	887839.348	1353281.146	5101715.256	1873462.975	3384538.276	2954499.476	2000866.471	8108166.077	4621688.113	0.323665809	-1.627423124	0.001274265	0.953125	1.928499204	down
Com_266_pos	PC (18:2/18:3)	C44 H78 N O8 P	779.547	15.36	780.55542	No results	Full match	No results	657883474.6	616709039.2	829890070.8	867502422.9	563766965.8	572134107.6	430255939	907677968.7	1065353443	2297882888	941259122.9	1828229168	1616399737	2398994988	2253230429	1030294373	0.405447012	-1.302414714	0.000200429	1	1.921158071	down
Com_9274_pos	PC (17:0/18:2)	C43 H82 N O8 P	771.57238	16.265	772.57983	No results	Invalid mass	No results	13120316.86	8849443.039	9367733.927	7433209.516	5922401.759	8161844.97	10253993.99	8908891.688	9017107.753	19059688.32	14613813.9	17659375.53	16462370.21	15566544.26	14910520.61	14366873.97	0.591977883	-0.756384818	0.000403754	0.953125	1.918487515	down
Com_12170_pos	7-Hydroxy-3,4-dihydrocarbostyril	C9 H9 N O2	163.06375	8.929	164.07104	No results	No results	Full match	1667407.194	1399688.698	1286622.833	667386.6719	1581408.81	2684370.237	1061292.995	2014906.399	1929161.747	4527288.44	10162056.4	13984970.61	3290121.962	3671490.884	4099824.019	3187125.987	0.275641505	-1.859134953	0.00111272	0.96875	1.917158343	down
Com_5170_neg	LPE 24:1	C29 H58 N O7 P	563.39547	16.338	562.38855	No results	Full match	No results	468299.7607	441595.17	294148.3702	358500.8685	388802.8577	306654.2605	260201.3556	400610.6803	683014.0021	471131.9835	461702.0173	569078.0824	668412.8544	436287.5624	590539.1396	503358.554	0.665859978	-0.586709267	0.000733375	0.953125	1.912510643	down
Com_1215_neg	L-Homocystine	C8 H16 N2 O4 S2	268.05428	1.381	267.04761	No results	No results	Full match	5538694.619	5265927.95	7699869.225	7990090.535	7353579.238	8192632.295	9094674.077	7560130.453	2557802.228	270049.9317	264116.0441	994068.0256	3614386.015	299016.1999	606596.1458	4791417.362	4.381101616	2.131293677	0.001815439	1	1.906306323	up
Com_1705_neg	PE (18:1/18:2)	C41 H76 N O8 P	741.53136	16.614	740.52496	No results	Full match	No results	3683343.747	2166087.188	3063354.083	1524678.399	1308529.61	2135112.685	2240131.174	1781202.945	2272161.113	5329354.676	4204297.051	5472532.709	3292810.829	5634869.084	7509633.38	6926383.231	0.440490657	-1.182816674	0.000679833	0.953125	1.903845754	down
Com_26538_pos	4-(allyloxy)-1,2-dihydroquinolin-2-one	C12 H11 N O2	201.07936	10.542	202.08661	Full match	No results	No results	2226794.764	2682970.697	1269784.319	3195668.628	2724202.388	2707673.894	1164362.557	2019148.935	734954.5936	728040.1987	937263.2836	847658.6009	558952.3179	838977.9824	685911.7345	1350367.171	2.69234769	1.428864732	5.12E-05	0.96875	1.902762016	up
Com_97_neg	PC (18:2/18:2)	C44 H80 N O8 P	841.5842	16.574	840.57703	No results	Invalid mass	No results	143542907.8	80295261.12	123758449.5	107184428.1	58960064.71	104768032.2	150977927.3	109841650.1	97292064.79	263605753.3	168917635.1	239478849	183415962.2	177001909.8	237695760.3	237620305.1	0.547858722	-0.868124185	0.001932598	0.90625	1.893956149	down
Com_6084_pos	4-Guanidinobutanoic acid	C5 H11 N3 O2	145.08553	1.36	146.0928	No results	No results	Full match	3506057.717	4729675.772	5568896.44	5161768.633	4670262.002	6412324.662	4909797.089	5894714.994	11418116.06	13944073.75	12849501.07	8551754.719	8739490.994	9545102.081	30813204.21	36333158.27	0.309041056	-1.694129583	0.000912862	1	1.890525071	down
Com_1688_pos	LPC 16:2	C24 H46 N O7 P	491.30215	14.029	492.30933	No results	Full match	Full match	107891500.9	108365915.5	109805076.1	85173732.24	120748519.2	134891784.9	84248321.82	97851957.28	167859218.2	118906294.9	161593223.1	195210791.7	184240040.3	188158023.4	167870899.9	223380226.4	0.603301248	-0.729049529	4.96E-05	0.96875	1.882799637	down
Com_4322_pos	DAG (18:2/18:3)	C39 H66 O5	631.51909	15.993	632.52661	No results	Invalid mass	No results	19134809.43	6397872.697	15114671.05	5678372.97	5558574.739	21918603.78	4311167.252	5865958.528	15401914.97	39825364.57	19419676.77	22840512.98	11745399.22	40212705.73	69575850.11	36367942.95	0.32883135	-1.604580246	0.002270754	0.90625	1.880531702	down
Com_1930_neg	Calcitriol	C27 H44 O3	416.32908	14.256	415.32169	Full match	No results	No results	3820554.599	4175362.697	3642992.182	2933253.707	3257695.025	4217369.002	5261687.288	3964201.429	2926365.929	1834960.536	1797734.628	2202823.825	1794573.427	1293456.438	1203361.125	2936054.692	1.955873996	0.96781343	0.000266293	0.984375	1.874447269	up
Com_170_pos	L(-)-Carnitine	C7 H15 N O3	161.10556	1.312	162.11281	Full match	Full match	Full match	916840207.7	1469180530	2098919828	1524537128	1749284143	1557865866	1800846961	1866152422	2467987743	2553815528	2842437977	3091117761	2561940723	3131849646	2308355944	2368583810	0.608814256	-0.715925954	0.000372545	1	1.867945971	down
Com_8194_pos	N'',N'''-di[2-chloro-4-(dimethylamino)benzylidene]carbonic dihydrazide	C19 H22 Cl2 N6 O	420.11923	12.355	421.12665	Invalid mass	No results	No results	779945.7957	706880.7525	11105248.59	246394.7101	341833.9633	25279033.3	6652530.134	6998984.334	262071.0542	282647.6499	256196.2426	235133.9256	239005.7177	260805.824	263333.69	245484.7616	25.48608119	4.671637652	0.01032038	0.921875	1.853288408	up
Com_26316_pos	4-(3,4-dihydro-2H-1,5-benzodioxepin-7-yl)-2-methyl-1,3-thiazole	C13 H13 N O2 S	225.08269	8.086	226.08987	Invalid mass	No results	No results	1777342.944	2216618.35	1561483.571	2709363.851	2825820.975	899414.3597	1788456.605	1660527.028	747096.2966	714134.9163	840605.3761	981264.2757	1058828.462	1023653.297	944559.0917	961618.9923	2.123148479	1.086205267	0.000574846	0.921875	1.840208487	up
Com_342_neg	Aldosterone	C21 H28 O5	360.197	11.813	359.18967	Invalid mass	No results	No results	17338209.15	18727212.16	7552068.17	5958814.746	19312008.98	9384753.834	7906762.147	11520697.44	2217419.26	1248293.477	2136873.199	3640555.028	699260.1609	1545009	1085923.827	4948330.111	5.575984465	2.479226542	2.35E-05	1	1.836654228	up
Com_1960_neg	Lithocholic Acid	C24 H40 O3	376.29764	13.766	375.29041	Full match	No results	Full match	4780788.657	4659197.089	1829872.168	4221314.824	3977233.693	1971477.343	5984789.642	3408411.918	844788.7345	1111096.816	1304634.168	1711060.382	987994.5645	867361.3777	1184358.659	2720908.612	2.87295017	1.52253297	0.000140228	0.96875	1.833718508	up
Com_22923_pos	3-(3,4-Dihydroxyphenyl)-2-Methylalanine	C10 H13 N O4	211.08508	9.424	212.09224	No results	No results	Full match	3388799.492	3864314.154	2498428.314	1956124.712	3937710.53	2663643.478	2798228.868	2946802.693	2233943.399	1680195.558	2340450.056	2014102.126	1436081.105	1893110.043	1402964.682	2117513.015	1.591049047	0.66997831	0.000886753	0.9375	1.830835724	up
Com_642_neg	3-Hydroxybutyric acid	C4 H8 O3	104.04735	1.356	103.03993	Full match	Full match	Full match	16844961.7	15962516.77	22155930.84	20252353.79	22840326.78	19892724.28	25563079.63	18267635.57	10114167.69	11454307.28	13009841.95	18116535.54	13556499.95	10368334.97	11201652.45	17176029.18	1.54079603	0.623675891	0.000515944	0.9375	1.83079459	up
Com_5167_pos	L-Pyroglutamic acid	C5 H7 N O3	129.04294	10.819	130.0502	Full match	Full match	Full match	2736995.153	6305563.269	29571926.22	1966152.942	2040180.082	49779348.34	27132633.35	18686079.5	1587280.742	1262145.853	1281235.567	1457095.245	1489808.66	1271156.181	1441037.207	1447461.302	12.30009465	3.620597512	0.00487632	1	1.828872106	up
Com_43_pos	PC (22:5e/17:1)	C47 H84 N O7 P	805.59911	15.765	806.60638	No results	Full match	No results	10008892876	11374334939	8839775070	10087772637	10241180936	11937229011	11342372354	11296407400	5540482950	5751382854	10331389276	8329139874	6888764973	6626023883	3348181840	9363108762	1.515312869	0.5996157	0.007509385	0.921875	1.827153192	up
Com_1046_pos	LPC 18:3	C26 H48 N O7 P	517.31755	14.12	518.32489	No results	Full match	Full match	165582705.8	162013616.2	223973859.5	166359033.2	177555868.2	277887888.2	195691320.1	187401043.7	284251935.9	209016524.6	300590936.4	310410918.7	254531553.7	364431868.9	295920399.7	396804183.2	0.644243455	-0.63432212	0.00044344	0.953125	1.827046052	down
Com_507_pos	ACar 18:0	C25 H50 N O4	427.36672	13.945	428.3739	No results	Invalid mass	No results	789893581.7	965882733.1	642628892.9	842824151.3	689692227.5	880839862.3	794221545	774842009.6	603666562.4	326607589.5	443031148.1	462008412.9	277234789.7	496178808.2	384311869.8	524697900.4	1.813900487	0.85909531	0.000106525	1	1.821972256	up
Com_1192_neg	L-(+)-Arabinose	C5 H10 O5	150.05266	1.318	149.04532	No results	No results	Full match	3989965.43	4646072.65	6842007.073	6058268.06	7220033.089	4403156.039	5589674.22	6863543.333	7135837.654	6874202.987	8658628.411	11460532.83	8851311.638	7592224.07	9240351.028	10471587.35	0.648971049	-0.623773975	0.00082285	0.96875	1.819568635	down
Com_1428_pos	SM (d17:2/24:0)	C46 H91 N2 O6 P	798.66358	16.756	799.67017	No results	Full match	No results	147105027.1	109236597.5	102759956.3	106059946.2	150034308.5	229199506.8	194021336.5	171716357.4	94651760.53	81698291.25	93446874.98	52397871.43	74427126.3	33603521.42	57196221.97	54195584.69	2.234295585	1.159820059	0.000214048	1	1.817705749	up
Com_3344_neg	trans-Petroselinic Acid	C18 H34 O2	328.26116	13.232	327.25391	Invalid mass	No results	No results	1986200.117	1878865.727	1458642.686	1001803.105	1832352.388	1965894.749	1990420.826	1538093.018	977072.8139	934528.6861	916465.6144	1073200.262	959934.3471	654608.218	739399.1691	1433596.763	1.77560376	0.828309668	0.000246175	0.96875	1.812708803	up
Com_27434_pos	Galangin	C15 H10 O5	270.05345	8.923	271.06073	Full match	Full match	No results	658702.3061	633434.6081	766640.7186	566000.2986	622670.2047	729254.5985	660607.7844	645224.6135	2777759.085	1489417.668	1020864.593	835825.7795	2529463.038	1605965.356	1607864.216	651231.732	0.421981941	-1.244746835	0.003767054	0.9375	1.811357253	down
Com_3326_pos	Butyryl fentanyl-d5	C23 H25 [2]H5 N2 O	355.27255	12.622	356.27991	Invalid mass	Invalid mass	No results	68136812.89	69453960.73	37098663.19	52183962.42	64260472.22	56323692.6	71928521.54	55864972.31	28281819.73	32445821.03	33301702.77	37969867.11	11224765.04	30114427.78	19777984.65	46718490.5	1.981576077	0.986648357	0.001644564	0.96875	1.807576671	up
Com_9265_pos	Biotin	C10 H16 N2 O3 S	244.0884	8.109	245.09569	Full match	Full match	Full match	11728274.49	10115426.09	5573638.527	12947868.02	19303600.98	5674763.535	8367412.427	8480861.51	5199673.844	1971346.49	3005142.658	4094809.917	4531978.327	4360986.432	2340120.475	5199695.141	2.67693154	1.420580244	0.000258032	1	1.800728157	up
Com_1819_pos	Cotinine	C10 H12 N2 O	176.09538	2.206	177.10262	Full match	Full match	Full match	1795673.782	3059371.443	16751439.27	1325369.52	1569765.358	54799563.34	11348503.41	18439664.62	222076242.2	96783819.83	141802038.1	127152106.6	145437665.1	131109613.7	118453803.6	176716633.9	0.094080507	-3.409960361	0.000332565	1	1.797864403	down
Com_34754_pos	Glutathione	C10 H17 N3 O6 S	307.08293	6.987	308.09021	No results	No results	Full match	160790.0971	228228.6469	490605.4161	191636.2946	230332.1365	295126.7317	280656.887	317725.8482	636289.4359	430379.4612	662383.6872	1149070.617	383989.8717	848016.185	557034.4211	523057.3335	0.422930363	-1.241507956	0.000232668	0.96875	1.797674961	down
Com_17562_pos	1-(4-methyl-2-morpholino-1,3-thiazol-5-yl)ethan-1-one	C10 H14 N2 O2 S	226.07739	8.076	227.08467	Full match	No results	No results	4082036.437	3269195.882	1857124.267	2517422.343	6810759.702	1960868.069	1823669.171	3023803.366	1464840.664	523158.64	900082.6756	755571.5577	826158.9097	983661.0921	701775.0651	1615443.341	3.261598763	1.705579315	8.88E-05	1	1.794049039	up
Com_7295_pos	ACar 18:4	C25 H42 N O4	437.31497	13.022	438.32196	No results	Invalid mass	No results	28001731.96	25011033.64	20341755.36	21500677.33	26701579.54	29462214.23	21456041.62	20817338.23	19551683.44	12961175.23	12341106.44	16096587.86	8947030.274	16269794.87	9995048.802	20332388.61	1.65923583	0.730518953	0.001036122	1	1.792503935	up
Com_13692_pos	XLR11 N-(2-fluoropentyl) isomer	C21 H28 F N O	329.22087	10.14	330.22791	Invalid mass	No results	No results	5246190.98	10254231.7	3760903.118	7406550.539	9576692.142	6375401.31	4579224.64	9736998.727	3622163.518	2085106.128	3319704	3675842.427	2338228.928	3448275.823	2530221.183	4205676.848	2.257113941	1.174479249	0.000369961	0.984375	1.783253293	up
Com_553_neg	PC (14:0/18:2)	C40 H76 N O8 P	789.55307	16.179	788.5459	No results	Invalid mass	No results	18665734.92	4149004.361	6765907.211	6733376.973	3700468.836	9173679.738	8820281.66	6441025.018	7792226.368	27296360.98	17995735.57	25177791.3	10003298.47	17503737.46	36438236	24638501.33	0.386281494	-1.372275532	0.002144866	0.90625	1.782585914	down
Com_6400_pos	S-Adenosyl-L-methionine	C15 H22 N6 O5 S	398.13762	12.353	399.1445	No results	No results	Full match	1113593.568	1075071.377	15840289.85	597159.0971	726932.0947	35968755.98	9659320.242	9653390.046	620435.3178	676187.9453	614960.1875	557038.3587	574513.3483	620543.0841	638212.1943	586279.8551	15.26839447	3.93247646	0.016813568	0.921875	1.777665948	up
Com_102_pos	Palmitoylcarnitine	C23 H45 N O4	399.33527	13.638	400.34256	Full match	Not the top hit	Full match	3733186015	5148634909	2628080681	3280226943	2575859907	5138035808	3887906178	4505179923	2566425523	1266062786	1793867181	2079144157	1333021585	2286795204	1491167204	2091248627	2.072556027	1.051411103	8.67E-05	1	1.765889417	up
Com_2828_pos	1,4-Dihydro-1-Methyl-4-Oxo-3-Pyridinecarboxamide	C7 H8 N2 O2	152.05905	3.093	153.06633	No results	No results	Full match	93226837.52	97478177.86	53019215.89	85128220.1	113629827.4	82653427.52	67872043.03	96596257.41	53376800.17	55310934.48	65292354.93	58957127.19	38334417.58	58271175.13	44855950.8	54174853.89	1.60906781	0.686225126	0.000670329	0.90625	1.760800892	up
Com_5514_pos	L-Kynurenine	C10 H12 N2 O3	208.08536	4.864	209.09259	Full match	Full match	Full match	31317364.37	30181700.69	14808105.15	19474737.75	37518837.34	14517864.64	17237025.53	22748555.41	7912373.172	10484365.14	8126653.02	8558586.027	10240359.34	6868176.528	8245363.164	14610053.88	2.502523324	1.323383515	8.28E-05	0.984375	1.7591039	up
Com_216_pos	Monoolein	C21 H40 O4	356.29312	15.032	357.30048	Full match	No results	Full match	208422705.1	263294535.4	203043842.9	230583971.2	287409010.9	342618684.6	280768237.3	300112467	1113507805	1002733799	830090486	490245093	372382483.9	1631963712	1193282156	680338387.9	0.289321313	-1.789255489	0.000149294	1	1.756028254	down
Com_11039_pos	ACar 15:1	C22 H42 N O4	383.30436	13.182	384.31174	No results	Invalid mass	No results	14143536.28	12266758.62	7640111.678	17066047.6	11044214.53	13348882.72	12695128	14560920.47	10396183.32	6889982.831	8379287.305	7465418.739	4887089.355	9078466.052	4953539.866	6990237.836	1.740603702	0.799587769	0.000597417	0.953125	1.752277653	up
Com_9971_pos	SM (d24:1/15:0)	C44 H89 N2 O6 P	772.64855	16.28	773.65491	No results	Full match	No results	10206235.74	15214132.18	11094309.55	17620679.38	15935614.83	17803366.01	18990509.27	14138495.54	12352569.56	7125415.226	9520262.766	6476811.807	10017799.41	8368510.939	5333630.054	3038740.209	1.944336667	0.959278047	0.001887495	0.96875	1.750421524	up
Com_11256_pos	Kaempferol	C15 H10 O6	286.04832	9.612	287.05566	Full match	Full match	No results	256209.3002	290935.5362	591091.1004	312967.3246	257521.1011	564588.7683	409057.2705	836690.5395	1277829.867	1183399.874	1291351.532	1334720.446	1217026.35	1379462.197	6833331.623	14543401.26	0.121094205	-3.045798272	0.001368865	1	1.750017405	down
Com_25505_pos	3-[(4-chlorophenyl)thio]-1-phenylprop-2-en-1-one	C15 H11 Cl O S	296.00237	2.066	297.00964	Invalid mass	No results	No results	1853328.105	1919347.79	1579776.307	2895236.966	2064237.087	3311928.628	2784542.384	2131258.731	1143176.294	984919.6445	883531.2771	1177023.328	1125677.535	1084120.801	1265607.91	2249352.059	1.870159527	0.903161339	0.000316453	0.921875	1.747138204	up
Com_9344_pos	(2S)-2-(2-hydroxypropan-2-yl)-2H,3H,7H-furo[3,2-g]chromen-7-one	C14 H14 O4	224.10559	10.691	225.11273	Invalid mass	No results	No results	16155932.92	16128839.83	13694380.16	15408371.27	19068540.83	10902100.21	17166549.31	10456225.77	8530411.261	7963394.456	9396901.057	9309181.779	6944787.426	6802682.078	5783188.023	12081756.11	1.780823836	0.832544808	0.000130679	0.96875	1.74186025	up
Com_3228_neg	FAHFA (18:2/18:1)	C36 H64 O4	560.48059	16.349	559.47327	No results	Full match	No results	355414.0547	289711.4446	197233.3821	91139.52795	451474.7948	447240.702	207793.784	287440.1213	1223947.891	1584575.217	725957.9607	627627.6636	2831133.996	1075659.907	1893163.611	303932.0256	0.226714222	-2.141053199	0.000616969	0.953125	1.731722687	down
Com_2617_pos	PE (18:2/18:2)	C41 H74 N O8 P	739.51743	15.986	740.52441	No results	Full match	No results	57282688.45	32551719.73	61742247.1	39223085.54	33553776.64	53755725.35	26860783.31	27035599.43	49328858.22	107497487.3	64738676.06	70812452.45	66383222.81	44125933.89	144625082.4	97772547.72	0.514510652	-0.95872715	0.003904426	0.90625	1.726431398	down
Com_5021_pos	β-Asarone	C12 H16 O3	208.11022	11.08	209.11749	Full match	No results	No results	47894331.58	38686668.84	26621994.82	48642275.9	48297220.02	29933815.74	46981803.66	31047301.97	18941851.61	19280042.15	27738208.29	25323051.41	14101343.59	23997084.66	16702865.19	25940326.2	1.849183736	0.886888579	0.000197438	0.984375	1.724653337	up
Com_12552_pos	Indole-3-butyric acid	C12 H13 N O2	203.09516	10.882	204.10239	Full match	No results	No results	4564236.077	4831755.777	3912999.922	9537372.1	6238465.978	13112659.86	3636494.744	8320996.287	3288835.199	2706644.598	3113550.035	2487572.415	2525864.675	2840981.866	2984792.591	3606393.048	2.299122108	1.20108309	0.002237614	1	1.724053836	up
Com_4667_pos	Spermidine	C7 H19 N3	145.15834	1.091	146.16562	No results	No results	Full match	29772480.42	26520354.48	29632270.87	24145523.77	44999302.24	55478219.17	25555726.89	40203018.07	17767150.67	14794720.45	21971659.18	19539349.07	12387290.41	24401517.58	13269768.6	8726734.47	2.079712926	1.056384399	0.000424802	0.984375	1.722384331	up
Com_658_pos	ACar 16:1	C23 H44 N O4	397.31956	13.363	398.3269	No results	Invalid mass	No results	443047688.5	695303378.7	376734361.7	554770255.8	301406051.6	782500062.4	479464023.5	610877147.4	296578783.4	187542157.4	248044634.4	288857756.5	184877080.2	291974923.2	174845938.7	304920345.5	2.146042503	1.101678649	0.000148571	0.984375	1.719090917	up
Com_25266_pos	2,3,4,9-Tetrahydro-1H-β-carboline-3-carboxylic acid	C12 H12 N2 O2	216.09062	7.676	217.09781	Full match	No results	No results	477575.9092	377679.0208	605037.5929	291739.2582	399783.6032	589751.9338	596207.1109	485118.6801	2863753.778	1447820.936	1175220.514	1557981.302	2649876.645	1250257.777	2019879.777	1436035.652	0.265463454	-1.913414835	8.35E-07	1	1.71786319	down
Com_20626_pos	ethyl 4-({3-[5-(trifluoromethyl)-2-pyridyl]prop-2-ynyl}oxy)benzoate	C18 H14 F3 N O3	349.09646	11.627	350.10336	Invalid mass	No results	No results	3902451.828	4856082.479	2224575.304	4815160.422	3948197.922	1700276.889	3517272.764	2734769.766	1268458.799	1039434.938	2115997.337	2159212.314	996937.1004	1917616.054	1573148.795	3275786.442	1.930687637	0.949114771	0.004001644	0.90625	1.716676018	up
Com_3408_pos	ACar 15:0	C22 H44 N O4	385.31962	13.453	386.32697	No results	Invalid mass	No results	71558038.73	84353891.6	54427986.73	71132154.33	56589446.72	90244351.06	81092054.33	74585578	53004324.69	34126228.96	42908280.81	49303304.14	30449058.65	52234776.88	32728586.1	53162090.77	1.678515529	0.747185884	0.000229986	1	1.714940162	up
Com_804_pos	ACar 14:1	C21 H40 N O4	369.28841	12.944	370.2955	No results	Invalid mass	No results	337111268	535219126.8	291753710.3	448914716.1	305046016	456066094.1	415743556.4	433608011	250175560.6	213601844.1	218113460.4	244283369	178147814.6	266449768.9	173443291.4	269095604	1.777666936	0.829985046	5.21E-05	1	1.714759188	up
Com_6766_pos	Tetrahydroaldosterone	C21 H32 O5	364.22503	12.267	365.23196	No results	No results	Full match	31182621.92	11623604.57	9706839.327	13161227.12	19611009.06	19153672.4	11459219.81	8769494.423	4430245.835	7691471.584	6274433.318	6460713.263	5078924.18	5148525.225	6054600.441	6589209.672	2.612038342	1.385176074	0.000371908	1	1.711817776	up
Com_17953_pos	2,3-dihydroxypropyl 12-methyltridecanoate	C17 H34 O4	284.23601	16.263	285.24347	Invalid mass	No results	No results	4040457.047	2239092.36	2514475.683	2270972.51	2098214.232	3152606.344	2854435.241	3136187.991	3005994.032	6968967.142	4153148.016	4602860.416	3618353.231	5234252.485	5614595.7	5348507.801	0.578686468	-0.789146187	0.000665007	0.9375	1.708238498	down
Com_21122_pos	2-methyl-2,3,4,5-tetrahydro-1,5-benzoxazepin-4-one	C10 H11 N O2	159.06865	12.4	160.07587	Invalid mass	No results	No results	555015.072	2985206.117	1923094.949	466395.4137	729082.6142	1345133.129	5198525.695	1434313.74	537730.8803	635847.3699	547977.8414	564512.3496	497395.7516	482662.0835	539637.031	446113.4313	3.442424988	1.783425218	0.015610206	0.859375	1.70735322	up
Com_4400_neg	LPE 22:0	C27 H56 N O7 P	537.37973	16.251	536.37225	No results	Full match	No results	708054.9926	635828.0251	502621.9157	540010.4016	688770.7608	507555.5046	505882.9685	793787.2073	974551.2684	718951.9752	836806.6082	794532.7381	1243361.288	1015609.924	1339115.242	670033.0576	0.643031232	-0.637039284	0.001779543	0.9375	1.705212192	down
Com_26379_pos	Tetrahydrocortisone	C21 H32 O5	381.25236	11.094	382.25983	Invalid mass	No results	No results	1023307.753	1410800.395	790574.5361	1376516.092	1343216.89	1852436.304	790004.3694	2036247.993	547718.1241	409685.3446	440455.3224	582627.6072	379052.3314	618899.2663	578542.6069	1086626.129	2.287683894	1.193887718	0.000273432	0.953125	1.703652348	up
Com_25620_pos	5-Methoxyindole-3-Carbaldehyde	C10 H9 N O2	175.06365	12.397	176.07092	No results	No results	Full match	186725.8984	1469081.845	941564.732	226516.626	277634.339	694475.8378	3313289.189	648608.6649	177891.1266	198798.7989	277287.5679	226084.8932	157978.5528	183436.4608	236750.1864	247171.3092	4.549022021	2.185556419	0.01629374	0.875	1.699132887	up
Com_905_neg	2,3-dinor Prostaglandin E1	C18 H30 O5	308.19863	12.428	307.19141	Invalid mass	No results	No results	6060449.049	6444795.938	4368182.07	2729099.258	6401041.177	4496466.007	6907901.488	5077262.632	8188615.579	7598955.727	8203809.599	12381532	8424301.725	8245566.948	7421449.946	13846821.12	0.571721112	-0.80661653	0.001058493	1	1.692443706	down
Com_34582_pos	PC (14:0e/2:0)	C24 H50 N O7 P	495.3338	1.575	496.34137	No results	Full match	Full match	363271.9383	367967.7788	1216778.132	500940.5854	457368.9903	425298.3197	480779.5322	772607.6179	317336.8747	293835.0185	268015.3204	211456.6451	402469.0023	262121.4877	248869.9845	256924.2692	2.027843827	1.019946549	0.002703268	0.96875	1.68790646	up
Com_3664_pos	Cinnamoylglycine	C11 H11 N O3	205.07439	9.452	206.08162	Full match	Full match	Full match	7554387.697	7225142.89	17089491.51	3060837.64	6629062.17	24724176.77	12816905.17	12020604.28	57184712.38	18202630.45	31966400.01	27079817.43	19138292.55	50160517.26	32187506.76	19030825.9	0.357404813	-1.484369034	0.001624174	0.953125	1.68003267	down
Com_21548_pos	NSI-189	C22 H30 N4 O	366.24116	11.398	384.27512	No results	No results	Full match	3541138.512	4425442.69	1402446.392	2926672.575	3399561.318	2197835.718	1208113.023	2575465.655	1403993.358	938428.4651	1322537.407	1215502.627	1195563.496	1465848.591	1001856.125	1507247.221	2.156673451	1.10880775	0.002850756	0.875	1.678167646	up
Com_4391_pos	2'-O-Methyluridine	C10 H14 N2 O6	258.08588	1.35	259.09332	No results	Full match	Full match	31331902.12	22125514.75	29095937.93	24290269.29	17989457.7	49278289.67	37291235.88	28882813.05	50774605.75	33725644.46	52605971.39	48845728.28	41793650.2	59128020.49	54154032.45	47812760.02	0.617953825	-0.694429055	0.00192172	0.921875	1.674133337	down
Com_4890_pos	Calcium D-Panthotenate	C18 H32 Ca N2 O10	476.16672	12.617	477.17426	No results	No results	Full match	1237072.232	1373358.365	19773109.87	915362.448	950447.3559	54348661.4	12968281.29	16696242.42	1252337.723	776958.1551	634558.5019	623508.7538	1130187.968	1083607.115	1044657.088	1027990.576	14.29433723	3.837371825	0.024104442	0.828125	1.673518434	up
Com_20101_pos	Methyl EudesMate	C11 H14 O5	226.08455	10.334	227.09195	No results	No results	Full match	4508580.667	3486976.379	3586190.061	3826734.507	4559643.137	5667902.639	3851701.174	2765830.804	1785526.789	1967896.832	2827920.536	2273267.275	960588.3661	1885223.754	1333210.684	3524622.689	1.947883736	0.96190757	0.001170159	0.953125	1.67280239	up
Com_19563_pos	5-Methyl-2'-deoxycytidine	C10 H15 N3 O4	241.10679	1.358	242.11406	No results	No results	Full match	2140914.708	2237871.375	3257794.518	4793589.261	3214913.332	1880974.798	3353930.863	2013533.059	4747862.894	3366739.493	4029329.013	6072634.85	4222048.724	4314270.32	4983254.501	4743539.803	0.627569161	-0.672153636	0.002942047	0.90625	1.67226839	down
Com_33461_pos	N epsilon,N epsilon,N epsilon-trimethyllysine	C9 H20 N2 O2	188.152	1.264	227.11511	No results	No results	Full match	424654.9021	382141.9977	502609.081	371764.2721	623230.8331	450919.715	508619.3073	292549.1405	381871.4991	592509.122	1017391.921	634275.7747	570619.3924	1130664.723	1449206.68	1026118.758	0.522808778	-0.935644731	0.007384677	0.875	1.672058865	down
Com_3601_pos	ACar 20:2	C27 H50 N O4	451.36687	13.826	452.37418	No results	Invalid mass	No results	55072292.52	77859326.29	41921037.81	50966242.91	44106427.62	52901058.6	64258594.04	59079965.22	40309641.4	25844169.53	34756027.22	45215743.25	25140222.29	36583562.1	25498428.08	45487240.37	1.60010361	0.678165326	0.000987661	0.9375	1.672044324	up
Com_244_neg	PC (16:0/20:5)	C44 H78 N O8 P	839.56847	16.282	838.5611	No results	Invalid mass	No results	45125072.29	14817425.65	25132242.16	24347547.86	19697943.53	24766427.43	50780497.92	19137097.89	29494574.95	56267088.12	50190063.59	72333869.46	59808534.66	33660971.95	94829080.75	64173645.79	0.485730769	-1.041771217	0.002521822	0.921875	1.66142568	down
Com_1120_neg	PE (16:0/22:5)	C43 H76 N O8 P	765.532	16.436	764.52502	No results	Full match	No results	7513679.183	3750933.7	6393600.418	3034360.708	2807512.148	4894758.383	3591734.27	3325555.022	4945043.912	11802717.85	7493684.366	9898248.133	7011711.824	4290246.825	11336446.87	10322293.25	0.526258226	-0.926157214	0.003805177	0.890625	1.654527214	down
Com_3554_neg	PA (16:1/18:2)	C37 H67 O8 P	670.45741	16.329	669.45013	No results	Full match	No results	1048985.47	297676.386	410091.3409	435531.6838	210859.9721	480031.4556	640223.0174	530031.723	457937.5169	1035933.629	1060184.88	1256468.807	1246988.044	823078.5963	2151034.705	1068322.103	0.445434515	-1.166714744	0.002795049	0.90625	1.654444887	down
Com_5120_neg	5-[5-(3-methoxybenzyl)-1,3,4-oxadiazol-2-yl]-2,1,3-benzothiadiazole	C16 H12 N4 O2 S	324.0669	9.451	323.0596	Full match	No results	No results	18104.88159	56823.54738	117920.2485	18915.17414	15085.60635	58894.48607	161732.3365	25520.82393	64071.86251	119813.6089	192924.6094	301090.9703	192338.2891	190766.9305	181933.0644	477621.9146	0.274908612	-1.862975994	0.001954796	0.953125	1.648720931	down
Com_4969_pos	α-Zearalanol	C18 H26 O5	344.1607	11.285	345.168	Invalid mass	No results	No results	14310932.75	14248377.15	20037546.63	6571888.386	28119420.96	12762590.11	18162664.06	14603220.04	20308430.91	34949085.47	36112555.5	26439911.04	29122807.41	22190875.8	24855538.81	49675366.41	0.528685505	-0.919518322	0.002819331	0.9375	1.645371117	down
Com_1601_pos	SM (d19:2/17:0)	C41 H81 N2 O6 P	728.58505	16.296	729.59235	No results	Full match	No results	125419406.9	167233555.6	206649057.7	251375378.2	200072577.3	209176850.3	178869223.5	176162843.7	178963821.7	99946275.53	128652828.1	135303691	120606142.4	87104137.6	98028506.24	82356997.42	1.62730406	0.702483842	0.000840958	0.90625	1.644304556	up
Com_1147_neg	Delta-Tridecalactone	C13 H24 O2	212.17745	13.358	211.17006	No results	No results	Full match	6730212.783	6221842.968	5241324.802	4840068.988	5626804.129	8881734.624	7501599.819	6758959.033	3849886.195	5416464.005	4439373.972	5073893.642	2691571.223	3180207.249	2688134.59	6064956.755	1.550766104	0.632981107	0.00436361	0.90625	1.641799507	up
Com_4412_pos	Stearamide	C18 H37 N O	283.28799	13.485	284.29529	Full match	No results	No results	30888252.89	30162281.54	58200648.62	16880312.33	59207519.74	57348292.65	37447647.65	30006479.78	23213981.3	20467579.54	22064210.2	16574492.38	16997471.47	18593331.9	18302780.1	22270019.05	2.020025403	1.014373436	0.004350324	0.890625	1.636712898	up
Com_762_neg	(±)12(13)-DiHOME	C18 H34 O4	314.24559	12.904	313.23831	Full match	Full match	Full match	14567059.55	15563928.08	10366680.42	12051824.36	15675185.73	13586907.48	14219361.41	13733375.09	6823413.907	6619688.89	8372375.667	11374129.43	10480272.16	6645736.959	5978318.085	11567733.71	1.617471601	0.693740382	0.000735638	0.953125	1.636710245	up
Com_3839_pos	LPE 17:0	C22 H46 N O7 P	467.30224	14.87	468.30966	No results	Full match	Full match	43450838.55	48273915.16	48111797.69	48727618.95	59814047.72	45922898.35	36136441.85	46966265.56	76105105.49	77417431.13	76979563.09	59418333.38	66431375.52	69046180.19	82563444.26	66190873.05	0.657323536	-0.605324453	1.24E-05	0.984375	1.631132133	down
Com_3522_pos	LPC 15:1	C23 H46 N O7 P	479.30292	14.092	480.3093	No results	Full match	Full match	34641846.6	42710153.35	30038454.99	22830532.21	42377071.55	43532964.68	36664391.65	42621608.51	63357610.34	49947519.1	54286745.95	47339527.64	79439860.4	70935922.49	69674624.24	54082585.29	0.604045247	-0.727271474	0.000259273	1	1.629633606	down
Com_26830_pos	1-Methyladenosine	C11 H15 N5 O4	281.11282	1.868	282.12021	No results	No results	Full match	2761590.319	2585081.961	1333995.3	2265968.459	2128609.87	2403349.157	1735690.001	2419445.469	1732903.779	1008536.931	1334527.27	1545642.46	1236366.243	1511298.131	1364898.837	1592017.709	1.556898517	0.638674909	0.00117731	0.90625	1.628524968	up
Com_6337_pos	Medroxyprogesterone	C22 H32 O3	344.2356	12.01	345.2428	Full match	Full match	Full match	30641654.47	15903512.54	13964767.44	10724358.6	33662020.2	15712059.71	10178461.78	11722233.06	2950419.167	5187618.738	6619820.451	11100771.66	1287749.065	1623539.848	2712129.743	24411382.47	2.549656818	1.350303074	0.007727109	0.875	1.625291012	up
Com_1830_pos	PC (19:2/18:4)	C45 H78 N O8 P	791.54785	15.658	792.55548	No results	Full match	No results	53419466.61	44630705.47	60278238.59	34517339.42	45579000.41	82979807.82	37217835.85	25427999.83	86406683.76	140988451.7	73329239.39	99012787.61	127374371.6	58956430.7	228645242.7	75780911.99	0.431277855	-1.213310455	0.001308626	0.9375	1.617419768	down
Com_17509_pos	PC (17:0/18:4)	C43 H78 N O8 P	767.54256	16.166	768.55096	No results	Invalid mass	No results	4923555.321	3454665.748	5942950.607	1868276.766	1660822.904	3835961.302	3680851.281	3426470.449	3655625.468	7305922.593	5082799.879	5616222.344	5921265.347	7889570.216	6072378.105	5293201.735	0.614761047	-0.701902339	0.010795849	0.875	1.616864667	down
Com_784_pos	2-Amino-1,3-octadecanediol	C18 H39 N O2	301.29831	13.485	302.30551	Full match	Full match	Full match	278399766.6	284639352.9	553819785.9	164620734.3	566183493.4	519604171.7	356731694.1	294401383.9	217458235.6	194070820.7	205996306.2	161368721.1	156108841.6	188570501.3	186709728.7	205021240.8	1.991943263	0.994176555	0.004321598	0.90625	1.614872589	up
Com_23568_pos	Gluconolactone	C6 H10 O6	178.04827	1.311	179.05534	No results	No results	Full match	780179.5773	1000383.637	1924440.172	1539909.376	1726060.154	1161332.408	1244342.379	1927234.053	1537951.493	2582720.522	2786874.293	2449124.914	1847680.017	3301870.736	2492060.109	3762052.384	0.544494202	-0.877011407	0.001360133	0.90625	1.60779181	down
Com_9674_pos	1,3-Dimethyluracil	C6 H8 N2 O2	140.05901	1.351	141.06628	No results	No results	Full match	6272622.281	5750253.033	7536144.604	12703399.67	6553295.463	7791438.755	6568142.823	5807779.613	10334571.66	11332032.78	12357176.73	12557921.94	10065554.82	11750603.52	11532877.16	13207229.35	0.633287128	-0.659068339	0.000765397	0.890625	1.604248923	down
Com_1835_pos	3-(methylsulfonyl)-2H-chromen-2-one	C10 H8 O4 S	245.99456	9.562	247.00165	Invalid mass	No results	No results	5387630.936	12969777.28	17467599.02	4105428.218	5947354.744	21498389.61	17028336.41	14647829.69	64102982.37	49831030.99	57640570.89	45381732.44	56289298.57	58972178.33	47574537.31	47652034.09	0.231731552	-2.109473606	0.000142089	1	1.59460289	down
Com_758_neg	PE (16:0/18:2)	C39 H74 N O8 P	715.51604	16.431	714.50891	No results	Full match	No results	9146992.159	4051293.379	7044723.769	5757983.762	2546769.103	9660785.6	3911179.127	4109432.527	3894377.92	20018037.74	10179535.48	15899154.13	9754169.607	5039748.861	21912976.24	18331921.73	0.440152279	-1.183925356	0.019280796	0.828125	1.592822948	down
Com_19986_pos	3-(5,7-dimethoxy-4-oxo-4H-chromen-2-yl)propanoic acid	C14 H14 O6	278.07745	7.678	279.08508	Invalid mass	No results	No results	1635767.006	2858784.163	2071015.386	1265458.587	3385176.356	2174892	1836809.838	1891075.963	3323731.588	2697369.916	3627575.671	3608607.113	3791169.898	2888568.329	2095536.812	5352131.855	0.625129536	-0.677772926	0.005714698	0.890625	1.589762469	down
Com_1063_neg	2-Phenylpropionic acid	C9 H10 O2	150.06788	7.798	149.06053	No results	No results	Full match	2136431.197	2012098.589	3694473.124	729626.4291	1741986.95	6348977.532	3236086.561	3856687.652	9759265.451	8856315.768	8733237.693	12195504.37	10525342.01	1569088.684	7709920.332	13589150.3	0.32570711	-1.618352883	0.003933609	0.890625	1.588478333	down
Com_27881_pos	Bz-RS-ISer(3-Ph)-Ome	C17 H17 N O4	299.11461	16.877	300.12198	No results	No results	Full match	317272.6273	154138.6449	206776.7423	147352.9523	205616.8153	238826.5189	204232.7466	153152.8978	516096.8945	2588078	207124.4427	206286.6289	1753586.032	2529744.329	230312.1496	213326.7591	0.197387233	-2.340899416	0.036302349	0.859375	1.578337475	down
Com_1210_neg	PC (14:0/20:4)	C42 H76 N O8 P	813.55327	15.935	812.54596	No results	Invalid mass	No results	7041503.536	1966165.787	3880424.513	3246387.384	2083826.387	3800033.148	2643991.182	1442157.945	2869949.381	8008634.684	7041894.948	9163510.538	5893597.371	4180920.216	12806446.74	9935866.173	0.4357952	-1.198277787	0.003882128	0.90625	1.573960662	down
Com_21562_pos	PC (18:0/19:2)	C45 H86 N O8 P	799.61139	13.21	800.6192	No results	Full match	No results	2773784.537	2856129.063	2907551.985	2553473.658	2085624.612	2808930.625	3017916.754	3092047.203	1247296.044	858620.2961	3330608.802	2170011.476	2292499.47	871943.4872	1059662.823	1210578.513	1.694278365	0.760670924	0.008417247	0.84375	1.570012867	up
Com_18598_pos	Phenylpyruvic acid	C9 H8 O3	164.04764	8.745	147.04437	No results	No results	Full match	1610346.958	1374319.682	1917334.787	1377470.559	1336928.814	1254086.896	1581177.834	1267552.591	3240224.569	1835330.62	1546142.826	1692079.31	2144601.994	1572956.571	4279201.481	6188173.343	0.520883986	-0.940966011	0.023364837	0.875	1.568751655	down
Com_147_pos	ACar 18:1	C25 H48 N O4	425.35091	13.723	426.35815	No results	Invalid mass	No results	2644605821	3726501729	1807747766	2515152957	1714824691	3426241530	2998811409	2787570572	1994913604	915591091.4	1351086513	1549035966	1231402221	1573072285	1065089324	1649151422	1.90844761	0.932399583	0.00026929	0.96875	1.566064665	up
Com_14194_pos	5-[(Benzoyloxy)methyl]-4,5,6-trihydroxy-2-cyclohexen-1-yl benzoate	C21 H20 O7	406.10354	11.87	407.11072	Invalid mass	No results	No results	1003764.632	636329.3514	3645442.716	720723.5617	886067.6806	10721761.69	2560243.601	2826438.209	530694.189	803614.0074	551654.5264	687149.4583	571291.3164	676291.4888	1597780.074	682283.0389	3.770149721	1.914621817	0.033643066	0.859375	1.564886965	up
Com_21376_pos	Glaucine	C21 H25 N O4	355.17876	9.115	356.18604	Full match	No results	No results	233146.2654	234188.3899	405718.977	207385.6907	261878.5581	206150.106	330501.7477	226195.7973	355414.8793	4921535.148	472226.1237	412244.7732	340404.1228	475387.2351	425312.5836	437910.9726	0.268501085	-1.897000175	0.040502592	0.96875	1.564724937	down
Com_27658_pos	(±)15-HETE	C20 H32 O3	320.2354	11.742	321.24265	Full match	No results	Full match	1251542.672	1224977.723	979783.7483	1229513.499	1111707.218	1119532.753	855017.4154	1060864.372	1683830.615	1027418.941	1519654.388	2043471.194	1801600.546	2152086.413	1373653.049	2516813.493	0.625627473	-0.676624227	0.002488548	0.90625	1.561621477	down
Com_20648_pos	Taurolithocholic acid sodium salt	C26 H44 N Na O5 S	505.28533	12.559	506.29269	No results	No results	Full match	3908478.543	3267459.988	1303720.933	2492258.039	4953610.524	2528736.718	2419504.42	2601654.392	766130.9574	3027309.939	730952.1313	919010.0855	881633.5474	661521.3734	978866.0305	1430001.717	2.498601352	1.32112074	0.000691765	0.90625	1.553139193	up
Com_2047_pos	17(S)-HETE	C20 H32 O3	320.23322	15.388	321.24048	Invalid mass	No results	No results	85027594.97	85741514.68	93486746.24	103602180.3	92157416.94	66386392.83	75408578.81	118395200.1	132548207.9	187871929.5	109689199.6	95856768.93	130038240.4	183399117.1	179485874.8	106961613.6	0.639698908	-0.644535073	0.002553257	0.9375	1.551721779	down
Com_11763_pos	4-(β-D-Glucopyranosyloxy)benzyl 4,5-dideoxy-3-C-methylpentonate	C19 H28 O10	411.20829	13.584	412.21634	Invalid mass	No results	No results	13761108.21	6132701.397	3293504.099	4444894.918	10133981.1	2043476.142	4597772.12	3066492.482	3575296.134	2356159.63	2265656.381	2830293.558	2117352.388	1412030.974	1860841.069	3190734.59	2.42110605	1.275666274	0.013456547	0.859375	1.544690213	up
Com_11545_pos	EKK	C17 H33 N5 O6	403.24187	12.01	404.24915	Full match	No results	No results	12843700.32	8017225.592	7391265.846	5942497.795	13773598.05	7683392.861	4685824.089	4987422.905	1613243.283	2145371.035	3441291.003	4692321.326	790088.4487	980212.4441	951277.6081	8688659.125	2.803348465	1.487151087	0.003159302	0.890625	1.54199965	up
Com_563_neg	PC (15:0/18:2)	C41 H78 N O8 P	803.56869	16.641	802.56177	No results	Invalid mass	No results	24602382.29	12281266.55	19005090.96	10921087.49	7975516.989	18764931.42	16134717.58	15151792.34	13682923.49	29156728.8	22355428.85	27696152.64	26204029.61	20854269.7	32687197.27	30313062.98	0.615111667	-0.701079755	0.007339759	0.890625	1.540801005	down
Com_10754_pos	6-Methoxyflavone	C16 H12 O3	252.07912	11.812	253.08638	Full match	No results	No results	780183.4867	1740243.756	7725786.148	450060.7272	663060.1644	16690092.1	5893687.382	6110978.466	1044852.315	644502.6428	639469.6549	707537.3138	562984.5189	547562.8048	468162.5144	654720.4773	7.600696647	2.926131656	0.022228174	0.828125	1.535936736	up
Com_5795_pos	Coenzyme Q2	C19 H26 O4	318.18103	13.423	319.18811	Invalid mass	No results	No results	19439323.27	13352088.89	14983925.64	12441472.42	17539031.66	41942666.04	14949365.09	20171329.02	9060528.884	11367544.95	4359135.451	13433940.72	6605783.197	9342258.106	8333740.548	9294554.823	2.156331777	1.108579171	0.001180356	0.96875	1.535567262	up
Com_11177_pos	4-(benzoylamino)-3-hydroxybutanoic acid	C11 H13 N O4	223.08512	6.945	224.09222	Full match	No results	Full match	768539.0001	868931.8776	3605335.191	572780.349	2757016.798	3016273.886	2168611.889	2005142.199	2086650.273	3650601.779	6320260.628	7543549.895	1317268.741	6073125.423	3903463.202	14715172.99	0.345595244	-1.532844732	0.015070557	0.859375	1.53338851	down
Com_2511_pos	SM (d25:1/13:1)	C43 H85 N2 O6 P	378.30819	15.652	757.62408	No results	Invalid mass	No results	75816210.55	75664850.43	125688559.5	130957308.2	113768519.1	145493534.9	120646136.7	86867984.4	113706495.3	92013414.61	48155214.18	69879831.45	60471185.81	71936508.87	19263578.56	36071111.98	1.710474394	0.774396507	0.016806925	0.90625	1.528588594	up
Com_1379_neg	1,5-Anhydro-D-glucitol	C6 H12 O5	224.08948	1.377	223.08223	No results	Invalid mass	No results	7549489.31	6546289.147	6456828.212	8957624.957	7978699.377	7497887.173	7228657.292	6701920.983	5512350.856	3534980.45	4243002.157	4915321.041	5810127.726	3282415.753	3964883.595	3386168.124	1.700394582	0.765869567	8.41E-05	1	1.520076344	up
Com_9122_pos	11-Deoxy prostaglandin F1α	C20 H36 O4	362.24597	12.012	363.25317	Invalid mass	No results	No results	20282178.23	10734011.18	9753633.059	6570978.724	16664478.52	11022493.82	6719335.543	7222628.815	1889311.466	3488767.797	4644637.19	6675585.249	913411.1965	980471.4325	1049458.686	11395121.69	2.866591887	1.519336524	0.004485072	0.890625	1.515542863	up
Com_816_neg	LPA 18:0	C21 H43 O7 P	438.2743	14.553	437.26721	No results	Full match	Full match	6419875.427	5611086.419	15704230.19	17220890.01	16527298.08	6094842.301	8926155.698	7943389.333	4191568.887	3080624.052	4156498.871	5134388.213	4213499.166	3810763.227	4536196.163	4840555.757	2.486383609	1.314048898	0.001394794	1	1.506968803	up
Com_664_neg	PE (16:0/20:4)	C41 H74 N O8 P	739.51619	16.279	738.50891	No results	Full match	No results	14287477.08	6978569.969	8890855.535	8174458.262	4799869.521	10194662.55	7289442.038	6877957.454	9706767.919	13694529.96	15858770.48	19697203.23	13900452.86	6023388.117	29018542.79	19445113	0.530004438	-0.915923654	0.013470917	0.828125	1.505773603	down
Com_18585_pos	PC (2:0/18:5)	C28 H46 N O8 P	555.2953	16.91	556.30133	No results	Full match	No results	376278.4521	1554326.503	2338121.484	946104.4802	2159078.052	1552871.091	968228.9831	1413923.901	2650960.587	4171619.883	3146692.041	2755336.014	3991022.578	1727139.318	6960720.31	1722850.72	0.41689857	-1.262231673	0.004560667	0.9375	1.504995783	down
Com_4869_neg	FAHFA (16:0/16:0)	C32 H62 O4	510.46477	16.438	509.45758	No results	Full match	No results	223001.1286	203224.0749	155560.711	94887.80873	207245.8223	107309.835	62323.15456	85244.58412	429800.6281	557564.9809	431735.691	146328.6199	611563.6812	201271.2494	474814.2477	199115.7899	0.373107603	-1.422336335	0.00217466	0.84375	1.502820544	down
Com_13684_pos	Lysope 14:0	C19 H40 N O7 P	425.25487	14.152	426.26178	No results	No results	Full match	4859135.979	5537994.129	3205774.778	5685055.765	4811523.311	6562449.217	3378401.368	5407101.391	11478521.54	5190024.097	6208986.613	6521300.854	6303111.988	8240872.252	7706745.319	7757615.424	0.664018006	-0.590705732	0.005029237	0.890625	1.50049073	down
Com_145_neg	PC (16:1/18:2)	C42 H78 N O8 P	815.56885	16.317	814.56177	No results	Invalid mass	No results	81551003.53	18550903.62	55096874.22	46635666.62	29977864.24	46699026.96	73131245.83	38941027.61	53544649.17	101756033.7	96651554.97	99591951.27	103197652.8	60634038.53	141636976	88119375.81	0.524180267	-0.93186505	0.004767299	0.921875	1.493759576	down
Com_591_pos	Sphingosine (d18:1)	C18 H37 N O2	281.27201	13.361	282.27936	Invalid mass	No results	No results	464060037.1	458616755.3	826839836.9	302401981.5	813167807.5	660770852.6	408002941.7	435204412.3	393207622.5	313526962.4	358837168.3	265119747.2	306264046.4	319873000.6	313199489.4	302640327.2	1.698261885	0.764058951	0.00604958	0.890625	1.491774412	up
Com_9221_pos	ACar 24:1	C31 H60 N O4	509.44648	14.455	510.45334	No results	Invalid mass	No results	15267298.82	17423110.42	17411848.92	20692232.83	19464912.25	15018270.47	14702138.33	12700355.65	15194713.06	12378346.29	12767224.3	12079690.09	8930840.677	5799222.85	7766552.299	9681003.411	1.568368118	0.64926422	0.002981286	0.9375	1.491433166	up
Com_12486_pos	AKB48 N-(4-hydroxypentyl) metabolite	C23 H31 N3 O2	419.19019	9.236	420.19724	Invalid mass	No results	No results	1295881.582	2845814.736	13595282.14	2672582.379	2921411.409	4856865.168	4840104.145	2025074.635	10890033.65	13011127.53	5686432.196	6821923.804	4301097.278	10636568.39	9211091.207	8909153.114	0.504596436	-0.986798077	0.010373361	0.84375	1.486066073	down
Com_611_neg	LPC 20:5	C28 H48 N O7 P	601.33832	14.223	600.33099	No results	Invalid mass	No results	6409452.554	7680659.145	8788049.805	8398256.113	7271385.991	13123376.65	10104786.37	13679136.08	11685493.48	8305645.901	13538816.81	18183667.95	11327650.27	19243525.26	12916277.47	31209587.35	0.596904565	-0.744427808	0.017917553	0.8125	1.48014147	down
Com_16151_pos	(2R)-2-[(2R,5S)-5-[(2S)-2-hydroxybutyl]oxolan-2-yl]propanoic acid	C11 H20 O4	216.13704	16.935	217.14432	Full match	No results	Full match	2394937.217	4988511.325	4850088.531	5160447.876	4736009.215	1956342.918	3249554.999	4911562.606	7941597.856	7671376.007	8779458.983	3894344.364	5978733.945	4761194.039	5003324.486	5471687.049	0.651441138	-0.618293267	0.019086893	0.84375	1.476917055	down
Com_373_neg	PC (18:0/22:5)	C48 H86 N O8 P	895.63101	16.78	894.62366	No results	Invalid mass	No results	45326711.03	44079533.78	34720120.47	43542170.51	32626205.36	43491345.03	54599332.96	37526669.55	21081535.35	29832001.89	26270382.2	44059491.89	30312394.23	29158263.67	7256477.811	16266843.31	1.644713968	0.717836707	0.018154535	0.921875	1.475039167	up
Com_348_neg	12,13-EODE	C18 H32 O3	296.2348	13.401	295.22763	No results	No results	Full match	5646510.928	7378717.765	7321660.501	4583311.095	6262058.552	7397467.04	4923992.892	8628734.259	30387354.42	16996269.81	8433872.374	7652115.601	33243049.35	16861151.91	19028839.05	8318625.427	0.370011213	-1.434359102	0.003199472	0.953125	1.472791116	down
Com_2751_pos	Kojic acid	C6 H6 O4	142.02459	1.288	143.03192	Invalid mass	No results	No results	16742385.15	47048532.51	50240503.18	44828514.51	78230460	60028846.36	44309956.15	55507760.87	64184982.89	64142223.31	91874480.72	97205807.41	69733901.24	83711540.64	62477514.63	120404887.5	0.607182961	-0.719796788	0.011914016	0.9375	1.466631054	down
Com_852_neg	trans-2-Butene-1,4-dicarboxylic Acid	C6 H8 O4	144.04201	1.319	143.03468	No results	No results	Full match	3883833.376	8709515.188	9912626.114	7382077.615	8197041.558	7015501.993	6957874.677	7555761.457	8958334.709	11976669.02	14575974.16	13629436.98	13553114.21	10195563.33	9508408.415	11471198.08	0.635081051	-0.65498737	0.001719675	0.96875	1.465885211	down
Com_22280_pos	PC (17:0/18:0)	C43 H86 N O8 P	775.61134	16.025	776.61859	No results	Full match	No results	3108495.915	2547343.576	2173267.979	2438101.937	2794261.654	1853098.132	3525065.534	3137699.394	1922206.833	1345356.53	2236855.429	1595542.989	2627832.764	867850.11	1161583.638	1154548.819	1.671135889	0.740829051	0.003791245	0.890625	1.456707712	up
Com_2221_neg	Cytarabine	C9 H13 N3 O5	243.08546	1.859	242.07823	Full match	Full match	Full match	4240290.744	2595248.339	1401082.982	1790881.698	2100973.664	2562356.235	1941906.675	3202093.65	1358480.417	971321.9686	1186716.696	1730480.185	2164349.439	1350123.701	1204663.429	1238067.538	1.770302924	0.823996247	0.00335269	0.921875	1.448516259	up
Com_2801_pos	3-hydroxy-3-methylpentanedioic acid	C6 H10 O5	184.03532	1.295	185.04257	Invalid mass	No results	No results	25464379.29	44932882.5	67323515.77	34569430.67	19109816.09	45318031.19	40194092.35	46011788.78	49060130.65	50069112.38	75744946.89	81945899.77	48159016.83	71350856.5	67611150.77	117066981.3	0.575613684	-0.796827204	0.00611335	0.953125	1.445108892	down
Com_16955_pos	7Z, 10Z, 13Z, 16Z, 19Z-docosapentaenoic acid	C22 H34 O2	330.25618	13.422	331.26361	No results	No results	Full match	5367429.512	6045573.526	5772925.705	6115337.053	7264516.239	1288436.54	5996733.89	5021782.194	3810277.116	3004018.759	2601952.257	3259277.185	2497544.794	2151097.184	2091483.326	3423775.983	1.877137084	0.908534012	0.02530433	0.875	1.438863114	up
Com_3465_pos	3-(3-furylmethylidene)-1,5-dioxaspiro[5.5]undecane-2,4-dione	C14 H14 O5	262.0847	9.883	263.09201	Full match	No results	No results	868090.2378	1501653.072	4615560.552	435472.9352	1224399.048	7018799.483	2862090.701	2946284.681	12820337.08	9331234.916	13542050.85	14352260.83	12443288.47	12766926.46	12221827.53	15341767.37	0.208835	-2.259564571	0.00058117	1	1.438759423	down
Com_211_neg	LPC 14:0	C22 H46 N O7 P	527.32209	14.356	526.31482	No results	Invalid mass	No results	35499414.66	51828688.16	35731704.99	35737862.08	38297097.13	56022672.55	46346376.33	55504995.53	68193467.08	47644700.64	60199673.99	76061939.2	70096289.8	90071139.06	72635936.69	73243013.32	0.635978238	-0.652950694	0.000371705	0.953125	1.438163854	down
Com_6006_pos	ACar 20:0	C27 H54 N O4	455.39811	14.191	456.40527	No results	Invalid mass	No results	30598876.47	26760995.4	28558574.93	26669791.65	36535664.48	19897996.03	24530669.54	24182418.45	24486020.05	14974843.37	16876503.54	17731780.89	10838768.38	16785058.35	15369919.54	19699885.79	1.592063185	0.670897594	0.000530149	0.96875	1.435901979	up
Com_2456_neg	Arachidic acid	C20 H40 O2	312.30258	15.12	311.29538	No results	No results	Full match	1466279.982	1460709.994	1474137.433	1401081.058	1221874.966	2396887.464	1707972.685	1881730.004	3413166.976	2747125.203	2091307.902	1999520.401	4609836.74	2985578.001	3218666.79	1563203.955	0.57497084	-0.798439304	0.003513865	0.921875	1.433426853	down
Com_4688_pos	11β-Prostaglandin F2α	C20 H34 O5	376.2228	12.237	377.23004	Invalid mass	No results	No results	35877659.2	52384244.64	43508981.64	53492169.42	41638342.7	42822771.07	25575087.26	37401214.12	5624254.657	23051163.27	22600406.25	22153632.92	22217305.52	6768003.601	14361996.41	36677225.21	2.168079662	1.116417767	0.005115906	0.96875	1.428581581	up
Com_845_pos	PC (20:4e/14:0)	C42 H78 N O7 P	739.55392	16.088	740.56134	No results	Full match	No results	319241002.7	159082650	280957089.4	169713722.8	126161095.9	192099328.3	258877020.7	29193792.44	256355145.6	548960553	343108205.4	449397161.6	339156721.9	316333103.2	574190376.9	403337160.8	0.475209682	-1.073363865	0.012700058	0.9375	1.428477873	down
Com_12078_pos	15-OxoEDE	C20 H34 O3	304.24059	13.016	305.24799	Invalid mass	No results	No match	11342086.16	12577028.16	1726893.713	4465215.083	1720379.059	6673880.851	2895447.553	8321954.425	1894061.699	1589680.323	1514109.817	1434082.922	3257228.854	1457798.079	2434024.499	1613058.649	3.272524566	1.710404022	0.010036292	0.890625	1.427293892	up
Com_28455_pos	Sodium Dehydrocholate	C24 H33 Na O5	424.22331	11.766	425.2301	No results	No results	Full match	1354168.151	1083478.449	803973.4563	629706.1731	1749825.098	745269.0564	702574.2776	861223.0587	482688.5605	924039.2316	785049.3755	558878.8694	523240.3228	411572.475	400079.0305	389412.4035	1.772131425	0.825485602	0.004927765	0.875	1.425879354	up
Com_2961_neg	FAHFA (16:0/18:1)	C34 H64 O4	536.48063	16.6	535.47333	No results	Full match	No results	621848.925	468964.9622	141691.5173	96148.71762	709838.7591	367378.8285	159838.2678	421920.2636	1275689.346	1697371.841	912104.3563	649151.7786	2384656.316	759173.2614	1415724.229	262108.6716	0.319328419	-1.64688714	0.005382064	0.90625	1.425281209	down
Com_3996_pos	Dehydrocholic acid	C24 H34 O5	402.23857	12.011	403.24554	Invalid mass	No results	No results	70071822.09	36359057.2	34038991.95	26992883.07	64550017.01	38831064.62	17853400.79	25386536.91	7770407.761	12891475.77	16969319.68	24517527	3563996.721	5650439.038	4495609.437	40262930.95	2.704780902	1.435511735	0.004774144	0.890625	1.421598568	up
Com_2512_pos	SM (d24:2/14:0)	C43 H85 N2 O6 P	756.61648	15.606	757.6239	No results	Full match	No results	75816210.55	75664850.43	125688559.5	130957308.2	113768519.1	145493534.9	120646136.7	86867984.4	113706495.3	92013414.61	75141676.73	69879831.45	60471185.81	71936508.87	19263578.56	36071111.98	1.624752868	0.700220295	0.026567893	0.90625	1.420402437	up
Com_15492_pos	PC (21:2/20:5)	C49 H84 N O8 P	845.59439	15.558	846.60101	No results	Full match	No results	2712892.209	2514950.894	2537865.912	1884199.081	1322032.815	2433868.238	2530668.446	1424529.246	1713567.801	4402054.874	3528445.266	5286840.313	4331826.194	3606466.551	4160513.753	4668774.827	0.547691927	-0.86856348	0.002396893	0.90625	1.419301677	down
Com_16631_pos	Saxitoxin	C10 H17 N7 O4	259.14265	9.838	260.14996	Invalid mass	No results	No results	2406644.585	2855489.411	1680280.07	4324869.042	2379049.802	2991562.831	4251370.751	2822728.086	1275250.511	793614.4813	1814216.223	1532365.217	1029239.854	790948.884	874296.8186	3959431.006	1.964643419	0.974267488	0.004545947	0.890625	1.418208006	up
Com_11466_pos	Dithranol	C14 H10 O3	226.06366	9.887	227.07094	No results	No results	Full match	124894.6796	275487.9353	540814.561	142652.7552	223438.3281	1045126.946	364342.5812	448800.3073	2161423.15	1254073.9	2182270.379	2129708.332	2088051.269	1884393.599	1613863.758	2488176.983	0.20032691	-2.319571863	0.000101226	1	1.417377791	down
Com_4178_pos	D-(+)-Camphor	C10 H16 O	170.13105	11.023	171.13832	Invalid mass	No results	No results	33021761.84	46622684.67	33957169.22	56112843.15	39796307.41	41807349.61	55944067.28	43596787.56	30166198.29	22167474.3	32643971.58	32263238.35	35313590.19	19481890.4	26168034.91	33746131.91	1.512645696	0.597074107	0.001337904	0.953125	1.411081699	up
Com_1460_pos	PC (18:4e/2:0)	C28 H50 N O7 P	543.32374	14.194	544.33087	No results	Invalid mass	No results	62607533.15	87634795.4	115994508.5	88817125.41	96704675.43	180106933.7	95549780.04	122091094	149862361	101982811.8	146781444.2	174501274	107333211.4	196888852	160842377.7	254844132.9	0.656985683	-0.606066162	0.014641275	0.84375	1.409976868	down
Com_18670_pos	ACar 7:0	C14 H28 N O4	273.19455	9.923	274.20197	No results	Invalid mass	No results	400752.7965	459793.2617	784929.9046	1259752.711	1075128.138	1414762.002	1551483.096	1124325.346	283559.1633	334482.1097	379691.6647	341776.7109	213666.4417	273662.0655	281473.7584	1004224.718	2.59303848	1.374643616	0.001381646	0.953125	1.409287958	up
Com_452_neg	4-Ethylphenol	C8 H10 O	122.07301	9.244	121.0658	Full match	No results	No results	404730.4247	854604.3469	1009356.324	275597.1807	413627.0856	1404948.591	1119844.723	1113632.623	4474984.255	3129632.531	3952531.808	5606817.553	4382932.83	4427938.587	4114744.536	5272237.974	0.186538512	-2.422454581	3.31E-05	1	1.408944111	down
Com_14850_pos	5,6-dimethyl-3-[5-(trifluoromethyl)pyridin-2-yl]-1,2,4-triazine	C11 H9 F3 N4	254.07716	7.239	255.08444	Full match	No results	No results	5722590.327	5107325.88	10353429.4	6009609.537	8925279.844	8578800.536	6268053.591	5429426.392	3032696.452	2953301.517	3555894.272	3096003.9	3513513.587	3018299.722	2809914.455	4809295.523	2.105143347	1.073918475	2.82E-05	1	1.398966447	up
Com_1750_pos	PC (18:2e/2:0)	C28 H54 N O7 P	547.35442	15.061	548.36169	No results	Invalid mass	No results	3733353.189	190181147.5	3908599.645	5824197.152	196180241.5	3594187.395	155689409.8	166076830.1	167782143.1	227827322.6	171345357.1	117553029.9	139476555	180461860.8	176991130.8	90373159.9	0.570201247	-0.810456902	0.044843642	0.6875	1.398586317	down
Com_2036_neg	L-Anserine	C10 H16 N4 O3	240.12199	1.61	239.11472	Full match	Full match	Full match	1455863.017	1704789.149	497184.0366	1180573.476	1173242.453	1398098.068	1417553.302	1533909.144	1872548.111	1891837.187	4329979.419	5886372.422	1057269.035	2017648.556	4362821.905	5564037.777	0.383997299	-1.380831933	0.007168075	0.890625	1.397444413	down
Com_9128_pos	Riboflavin-5-phosphate	C17 H21 N4 O9 P	456.10414	10.299	457.11145	No results	No results	Full match	15159633.66	16668604.44	15532991.69	22734375.54	19752804.9	7788230.778	12740555.06	14174737.11	12846260.24	8727859.69	8470544.323	7386831.407	10765978.3	6630055.114	7223501.59	10474925.14	1.717342871	0.780178105	0.002522801	0.90625	1.395720971	up
Com_3731_neg	Capryloylglycine	C10 H19 N O3	201.1364	9.846	200.12917	Full match	No results	No results	590318.6817	792498.1721	563633.7867	974771.9473	726026.822	678393.9094	1293599.479	782347.2029	454598.4273	282752.5065	527102.1822	902604.2638	510817.4264	208055.847	307830.4551	589194.4171	1.692219207	0.758916465	0.010594261	0.890625	1.395166834	up
Com_5031_pos	5-Methylcytosine	C5 H7 N3 O	125.05939	2.216	126.06664	Full match	No results	Full match	19279298.81	19948128.74	18263123.03	31648221.71	21342154.57	20847781.47	22766374.93	17472508.95	30923410	20085989.33	31122317.05	25387098.86	43068954.02	38016583.6	27719715.89	48778154.67	0.647175229	-0.627771706	0.005215508	0.875	1.392055181	down
Com_14754_pos	PC (19:1/20:4)	C47 H84 N O8 P	1643.1751	15.793	822.59607	No results	Invalid mass	No results	4528971.73	7185809.081	5525208.34	6846456.48	6297264.599	9991435.707	6053663.246	5017416.023	4023232.622	2566500.924	4595157.836	4972021.945	3470437.863	5518020.732	1972435.673	4008360.198	1.652828756	0.72493726	0.004154407	0.9375	1.389491284	up
Com_7925_pos	PC (19:2/18:3)	C45 H80 N O8 P	793.56039	15.739	794.56805	No results	Full match	No results	7574203.921	7533725.446	11550006.58	9498834.824	7853480.272	5150639.337	4869408.278	7090199.037	12805816.86	11437983.31	6727980.27	9706414.954	15961929.43	12422364.54	27689790.14	7035002.192	0.588901614	-0.763901468	0.030262504	0.78125	1.38785282	down
Com_1642_neg	Uridine 5'-Diphospho-N-Acetylgalactosamine	C17 H27 N3 O17 P2	607.0823	1.343	606.07495	No results	No results	Full match	3520188.387	2711702.197	2040517.276	4186714.493	3855074.233	1571839.489	1667729.406	4981539.416	4219404.695	4419161.726	4721720.028	5720046.171	6472608.087	2122364.887	7897326.032	4562501.088	0.611317398	-0.710006469	0.02695615	0.859375	1.383461619	down
Com_21398_pos	N-Acetyl-L-tyrosine	C11 H13 N O4	223.08502	6.487	224.09253	No results	No results	Full match	757143.5302	901771.2502	1666935.112	816360.4391	1360706.225	1766739.017	1313951.008	1135726.494	1222275.288	1582627.03	2537927.684	2783456.631	1045529.714	2298763.936	1755487.077	4662582.511	0.543324015	-0.880115278	0.020000943	0.8125	1.381152168	down
Com_22792_pos	Linoleoyl Ethanolamide	C20 H37 N O2	323.28304	13.374	324.29031	Full match	No results	No results	2790819.442	2740833.021	4233925.339	1800702.519	4004406.467	3728404.084	2099797.489	2218548.734	2101818.62	1824510.283	1934087.812	1706431.208	1852451.754	1918404.119	1549340.901	1640514.279	1.625698931	0.701060104	0.005023069	0.90625	1.380723069	up
Com_21811_pos	ethyl 1-(3-nitro-2-thienyl)piperidine-4-carboxylate	C12 H16 N2 O4 S	266.07033	8.081	267.07761	Invalid mass	No results	No results	2954592.964	2644648.325	1591511.993	5088482.32	3944878.708	1839294.632	4024199.982	1841130.314	2186453.027	692930.8745	933410.6935	1938967.522	2155734.551	2234149.184	770694.2891	1503729.34	1.927239476	0.94653585	0.011570533	0.8125	1.380277966	up
Com_19299_pos	Tramadol N-Oxide	C16 H25 N O3	257.19925	12.481	258.20688	Invalid mass	No results	No results	3808270.04	4675521.063	3601271.015	2967305.406	5654112.982	2493921.656	5621725.074	3889504.585	2999244.433	2047208.999	2809941.546	3399757.3	2876952.717	2547872.61	2234523.624	2738352.673	1.510660965	0.595179915	0.006942723	0.875	1.37351838	up
Com_4060_neg	Docosahexaenoyl Ethanolamide	C24 H37 N O2	417.29088	14.522	416.2836	Invalid mass	No results	No results	898755.9523	736974.3001	301775.235	435435.6501	948837.077	1517124.216	989114.9736	879196.3935	468601.4787	432914.0987	651964.9317	671326.3827	510006.1738	308439.8537	349904.6984	461086.2301	1.740215218	0.79926574	0.037106031	0.796875	1.367943375	up
Com_19096_pos	Gly-Phe	C11 H14 N2 O3	222.10094	6.866	223.10828	No results	No results	Full match	1927950.839	1726864.359	1892261.068	1840349.781	1428382.934	1827532.106	2030628.101	1640324.652	2699968.899	1874830.277	1880472.778	2345172.296	2060045.611	6709536.969	4900627.274	5629662.508	0.509399735	-0.973129885	0.020222282	0.90625	1.357690887	down
Com_3343_pos	ACar 20:3	C27 H48 N O4	427.36958	13.642	428.37595	No results	Invalid mass	No results	51219179.78	86558110.34	25709177.52	41338663.08	28453132.12	55055188.59	54378743.7	64819454.72	36665688.46	20861106.94	28548204.68	31346745.8	20086485.98	30455832.68	24001338.59	21918454.33	1.9053876	0.930084505	0.003991994	0.875	1.357214723	up
Com_386_pos	DL-Arginine	C6 H14 N4 O2	174.11207	1.277	175.11931	Full match	Full match	Full match	758046327.1	485375982.8	1234651818	554239232.9	246877550.7	1238343142	1035841028	626398327.8	1232799475	1072291981	1300268997	1202817887	1242556830	1611206565	1274457227	1210009341	0.609060194	-0.715343277	0.016285719	0.875	1.35383047	down
Com_8302_pos	Isorhapontigenin	C15 H14 O4	258.08952	10.301	259.09698	Full match	No results	No results	12855136.21	14812750.19	16250202.53	26391920.22	16807331.48	8088709.332	13883514.56	12949779.78	12814750.49	7410657.006	7883081.589	6103871.871	12013413.72	5911005.241	6494026.188	10315760.35	1.77005688	0.823795721	0.003251291	0.953125	1.35169402	up
Com_4788_neg	FAHFA (18:1/18:1)	C36 H66 O4	562.49617	16.702	561.48889	No results	Full match	No results	148132.4043	145260.6806	80782.61045	60516.63695	239215.7849	137013.0305	82132.25976	97823.37335	488205.3601	494382.2438	253777.5245	115418.8572	1146690.326	252704.7165	628831.6747	93341.76424	0.285279651	-1.80955125	0.011092851	0.859375	1.349195792	down
Com_2367_pos	SM (d14:0/20:0)	C39 H81 N2 O6 P	704.58393	16.603	705.59149	No results	Full match	No results	38572272.46	96097396.24	121145344.7	158637818.7	145478653.5	96779284.89	91098208.54	94797238.61	55322523.24	40038239.06	79882204.68	70838903.48	83333673.83	43933611.7	40336059.64	22347623.36	1.932437519	0.950421769	0.008609592	0.890625	1.345200419	up
Com_6030_pos	Desoxycortone	C21 H30 O3	330.22002	12.286	331.22726	Full match	No results	Full match	26328169.88	18072497.27	25656530.69	41737583.63	21160162.07	19706800.22	20301449.33	15406798.94	8943779.855	16265396.92	16721022.39	18619674.99	23247132.24	9718286.282	10907313.89	8779629.808	1.664012992	0.734666697	0.008382904	0.859375	1.341989083	up
Com_2738_pos	SM (d20:1/15:0)	C40 H81 N2 O6 P	716.58526	16.734	717.59253	No results	Full match	No results	53451337.77	57345796.4	54671529.15	112956471.7	81762512.42	84789494.18	64381999.56	50601255.54	45524968.71	35706700.76	52437275.14	32918969.06	39411802.45	22968722.06	42296317.67	36385771.43	1.820118436	0.864032331	0.000621093	0.984375	1.333402018	up
Com_3873_neg	PA (16:0/20:4)	C39 H69 O8 P	696.47404	15.957	695.46674	No results	Full match	No results	1207517.272	1457471.952	501592.8836	1025573.319	1008237.801	991386.1877	860445.5549	1440107.469	774591.4798	479943.3345	498602.0101	579810.2592	506327.2671	878375.0865	808902.4045	591611.136	1.659254009	0.73053476	0.005874976	0.890625	1.327762207	up
Com_11971_pos	4-Hydroxybenzophenone	C13 H10 O2	198.06862	9.88	199.0759	Full match	No results	No results	121526.7666	282347.134	590619.5711	119714.2153	125169.2892	991341.5098	412739.0979	558709.6185	2013433.71	1550549.815	1991477.765	1838803.009	1803510.819	1472414.787	1899274.601	717429.7904	0.241001933	-2.05288338	0.000474122	0.984375	1.322480957	down
Com_2609_pos	(±)5(6)-DiHET	C20 H34 O4	338.24454	16.676	339.25269	Full match	No results	No results	780141.3031	860224.8095	1798305.132	68646906.82	3906798.496	474473.3525	3676789.873	1331555.493	103314758.3	852964.1617	141553600.8	85172403.37	73900454.49	83966566.33	79892961.32	568559.8974	0.143134237	-2.804559293	0.025428167	0.796875	1.321721946	down
Com_4121_pos	Celestolide	C17 H24 O	244.18307	13.38	245.19035	Full match	No results	No results	49911627.75	55907832.93	57739204.04	75549219.77	43350218.68	48308760.4	38247521.49	46497124.79	12733846.94	35158313.96	36715845.62	39339756.92	31048184.76	21150821.28	21417660.08	37516907.29	1.76752232	0.821728433	0.002893191	0.984375	1.316962165	up
Com_1908_neg	Glu-Gln	C10 H17 N3 O6	275.11153	1.224	274.10419	No results	Full match	No results	1338043.551	1465187.793	2691110.885	1763453.633	873326.7664	3928963.233	3620565.48	2130709.489	3093463.826	2447450.965	3656390.075	4700668.886	2748613.111	3886642.429	3651045.347	3962576.983	0.632801177	-0.660175812	0.020366698	0.84375	1.31114952	down
Com_5394_pos	(+/-)11(12)-DiHET	C20 H34 O4	320.23471	13.857	321.24252	Invalid mass	No results	No match	36479787.16	30350275.7	21157422.22	16843982.74	7183519.874	46751623.45	12784064.51	27562709.98	15491331.67	3474064.909	8779255.174	7982608.661	16254785.62	6371559.428	11081534.32	6683066.247	2.615844435	1.387276746	0.005501994	0.890625	1.309335024	up
Com_2026_pos	C-8 Ceramide-1-phosphate	C26 H52 N O6 P	505.35529	14.833	506.36359	Full match	No results	No results	182775973.8	67885105.99	126652267.4	141214785.3	123185480.1	119672570.4	135667052.1	114122364.2	41908160.73	73343765.37	92884281.75	94257122.36	115835617.5	84222044.2	27997061.66	81060226.38	1.653576301	0.725589617	0.015448355	0.890625	1.308250326	up
Com_2858_neg	2-(1H-1,2,3-benzotriazol-1-yl)-N-(2,3-dihydro-1H-inden-2-yl)acetamide	C17 H16 N4 O	292.13145	9.903	291.1239	Full match	No results	No results	1030034.132	1542213.673	2438246.677	962115.0257	1369258.1	3059933.562	2082995.531	2342000.944	769410.0524	1122428.828	1221868.754	1367976.178	1382162.601	658491.2584	934325.3226	1557109.963	1.644904716	0.718004016	0.026824509	0.796875	1.306950047	up
Com_25387_pos	Aflatoxin M1	C17 H12 O7	350.04372	1.164	351.0509	Invalid mass	No results	No results	1396639.136	654106.044	485319.8197	736256.7238	524451.4193	1015170.226	1107462.632	1020069.099	1337348.743	906268.6271	933074.028	994227.6357	996032.2294	2272179.714	3407648.99	3139649.495	0.49615773	-1.011129263	0.024238629	0.734375	1.306642319	down
Com_14392_pos	PB-22 N-(4-Hydroxypentyl)-3-carboxyindole metabolite	C14 H17 N O3	225.13697	11.581	226.14429	Invalid mass	No results	No results	3545354.894	5265435.972	2157326.425	4248906.681	4949394.703	3185112.359	4917353.802	3941798.724	4081307.121	1437227.152	2409847.204	3033357.593	2029422.65	1450698.788	1613991.199	3720493.812	1.628748018	0.703763423	0.011952384	0.859375	1.302829534	up
Com_15745_pos	PC (16:1e/24:4)	C48 H88 N O7 P	1643.25024	16.006	822.63147	No results	Invalid mass	No results	4059465.435	5535080.59	4855123.66	9519789.17	5817044.841	8235848.171	5920425.165	7017526.66	5067395.728	3189722.922	5046179.484	4768196.733	3876296.392	4167562.406	2984632.752	2215565.508	1.62731616	0.702494569	0.004152217	0.90625	1.302724688	up
Com_2288_pos	H-Gly-Pro-OH	C7 H12 N2 O3	172.08525	1.36	173.09258	No results	No results	Full match	45619346.97	38983499.64	82075786.74	59412400.23	88907414.99	46665198.78	49061750.73	66688131.55	55195149.86	98755945.58	117042859.9	115707191.4	109991335.3	99200368.74	135314444.7	116693161.4	0.563053747	-0.828655451	0.001053321	0.9375	1.301921458	down
Com_13026_pos	Prostaglandin F2alpha	C20 H34 O5	354.23894	12.001	355.24606	No results	No results	Full match	11460670.2	7297829.929	2312235.411	3013785.701	1634203.33	5236100.811	1544567.356	3763495.946	8262152.931	12119628.63	8379510.059	9296474.811	13063720.92	8638954.091	8347477.868	3258926.529	0.508119537	-0.976760158	0.014767389	0.859375	1.300364709	down
Com_16579_pos	WNH	C21 H25 N7 O5	477.17096	7.449	478.17816	Invalid mass	No results	No results	1174474.289	1451623.372	5041795.333	2538265.518	2515645.784	2179460.979	5093204.891	2609450.565	3490726.894	5431209.608	5554579	4750168.757	3154458.176	4346176.002	4931604.165	7653261.873	0.57498511	-0.798403498	0.011208546	0.84375	1.298350214	down
Com_30268_pos	Papaverine	C20 H21 N O4	339.1505	11.487	340.15793	Invalid mass	No results	No results	1239106.612	899134.8541	981788.6775	823824.6662	788622.7317	924480.9093	671432.8959	970073.6211	1286268.566	1364801.986	1299003.29	1963212.351	1302523.655	1242466.832	1415412.439	1236653.242	0.656907297	-0.606238304	0.000179007	0.984375	1.297671118	down
Com_13489_pos	Deoxycorticosterone	C21 H30 O3	330.21944	12.584	331.22681	No results	No results	Full match	7547788.901	5816158.005	2211980.869	3038993.757	7961604.766	4285307.874	3577777.372	4245827.044	1852731.625	2787520.738	2330723.489	3182813.046	1287041.06	1599790.37	1478222.165	4000700.475	2.088898125	1.062742134	0.004146385	0.890625	1.297619844	up
Com_873_neg	acetoacetate	C4 H6 O3	102.03163	1.187	101.02429	No results	No results	Full match	14712476.31	15966613.24	9708725.339	6663771.59	7030613.936	6605584.656	4222561.703	6401896.115	3819335.348	7340573.542	3576528.962	4468645.818	8632306.038	4777259.989	3239676.087	4396625.153	1.771690885	0.825126912	0.019339073	0.796875	1.293994548	up
Com_4520_pos	19-Nortestosterone	C18 H26 O2	274.19366	12.424	275.20087	No results	No results	Full match	5144771.243	5204727.646	2511571.252	2365748.263	4968319.871	2730806.584	2452136.619	3633297.592	8366083.61	4317944.735	3595243.247	9122138.407	5190873.319	3244602.657	29581722.48	57743387.13	0.239442896	-2.062246464	0.040874908	0.8125	1.287866226	down
Com_648_pos	PC (18:5e/2:0)	C28 H48 N O7 P	541.31761	14.084	542.32489	No results	Full match	No results	137970213.6	196445926.9	247676978.2	190876807.4	203879776.2	405094971.6	199886643.7	256168542.1	334312602.7	231222922.5	317888109.3	361103278.4	240055225.9	460829539.3	309088735.8	554692753.7	0.65428034	-0.612019175	0.013525246	0.84375	1.285955482	down
Com_31158_pos	4-{3-[(3,4-dihydroxyphenyl)methyl]-2-methylbutyl}benzene-1,2-diol	C18 H22 O4	324.13641	10.496	325.14365	Invalid mass	No results	No results	391114.6298	460093.2946	1427827.095	516409.3632	517013.2991	818826.9689	859750.3462	741083.6905	1060005.361	1076938.259	790103.4006	747063.9113	753111.7797	1744603.702	1494934.581	955324.4967	0.664818122	-0.588968386	0.032714491	0.8125	1.280336139	down
Com_2041_pos	Decanoylcarnitine	C17 H33 N O4	315.24148	11.877	316.2486	Full match	Invalid mass	No results	111008883.6	172770443.6	70733511.24	111245751.4	77029489.66	120946769.1	124227101.2	138038435.9	104719546.6	57159934.32	72730672.34	72525393.76	58417524.49	81805144.61	49489015.48	78448519.32	1.609607553	0.68670898	0.003851515	0.875	1.276255868	up
Com_1514_neg	PMeOH (18:0-18:2)	C40 H75 O8 P	714.52046	16.398	713.51324	No results	Full match	No results	3495100.724	2061305.824	2791387.459	2323370.486	1462858.277	3139077.775	1529896.315	1440500.345	2667923.214	7403140.563	4259976.559	5948184.879	3388966.65	3888061.001	1688398.941	6487692.014	0.510559769	-0.969848234	0.012112715	0.859375	1.271214079	down
Com_4712_pos	Stercobilin	C33 H46 N4 O6	594.34341	10.271	595.35071	Full match	No results	No results	5748229.636	7143723.884	3326992.583	3542674.44	9933011.124	1745013.078	5905706.076	4965667.42	822532.4302	2183864.78	1357016.168	1776378.344	976645.287	1151491.584	2513876.41	5149550.174	2.655832964	1.409164413	0.002672335	0.890625	1.269315895	up
Com_3081_pos	2-Oxindole	C8 H7 N O	133.05313	8.819	134.06039	Full match	No results	Full match	25391364.38	18258584.12	6502931.741	57756559.96	25119921.69	20052758.64	17629334.44	17925697.27	43801135.88	42914300.63	36027028.95	28287728.31	83499129.83	30250017.71	47856330.02	22215749.73	0.563345832	-0.827907247	0.025063829	0.859375	1.268562765	down
Com_9441_pos	O-Desmethylnaproxen	C13 H12 O3	216.07925	9.883	217.08664	No results	No results	Full match	273844.7939	447224.3344	838718.8139	234942.2941	267731.7702	1479853.71	608713.7842	865112.7958	2898605.91	2123668.192	2785085.378	2186845.137	2764503.383	2167901.82	2691432.127	1471888.867	0.262763776	-1.928161694	0.000225339	0.984375	1.268548685	down
Com_930_pos	13-HPODE	C18 H32 O4	312.23098	16.969	313.23834	No results	No results	Full match	55642410.81	158786163.7	104230358.6	134527557.7	102107865.7	187128576.9	179882393.6	111429868.3	10384991.6	214822741.4	116067830.4	12004140.63	25473133.91	26585554.32	66248050.09	127849146.3	1.724514218	0.786190023	0.047068407	0.734375	1.267951093	up
Com_4731_pos	SM (d14:0/14:1)	C33 H67 N2 O6 P	618.47615	15.916	619.48236	No results	Full match	No results	25452169.87	49350432.04	12792389.27	20320412.24	52900458.93	26581617.05	10854783.26	47427600.64	12828574.64	10452225.67	13486024.81	18083435.72	5072790.012	4600522.962	10245997.28	42968260.72	2.086668826	1.061201649	0.026769845	0.828125	1.259940806	up
Com_4985_pos	PC (16:1e/22:6)	C46 H80 N O7 P	789.57019	16.668	790.5777	No results	Full match	No results	10353785.68	15057482.12	17435317.66	39120640.07	33273359.55	52832733.2	11673770.84	17802606.79	17434634.88	15125291.14	14883322.09	10297311.17	13467053.48	11184012.46	8653203.667	7774471.082	1.999100337	0.999350885	0.034568996	0.828125	1.259646816	up
Com_21016_pos	7α-Hydroxytestosterone	C19 H28 O3	304.20463	10.697	305.21204	Full match	No results	Full match	192480.39	451181.6499	820902.2895	285423.8935	326098.4007	289357.9773	715822.5088	382226.7259	1431537.366	800618.1888	764820.9898	623722.9339	818578.819	2077615.984	1741344.615	563846.2818	0.392593561	-1.348891584	0.001889552	0.890625	1.254087018	down
Com_731_neg	Glycoursodeoxycholic acid	C26 H43 N O5	449.31409	12.75	448.30692	Full match	No results	Full match	21736606.79	13902267.59	3967236.61	10174728.58	16333400.56	11932003.27	10684910.41	11954377.59	3650068.688	13305354.51	3496778.329	4559670.167	4692689.637	3774503.57	4214469.293	6572492.274	2.274555442	1.185584601	0.003251684	0.859375	1.253965364	up
Com_17901_pos	4-(2,3-dihydro-1,4-benzodioxin-6-yl)butanoic acid	C12 H14 O4	222.08738	10.368	223.09457	Invalid mass	No results	No results	6736948.691	4104030.164	4407263.221	5858265.446	6055622.079	5183022.037	5766956.002	4160469.688	2054970.765	2021980.969	3716497.803	2867047.753	1821675.05	2402751.036	2107265.589	3548653.984	2.057976756	1.041226687	3.08E-05	1	1.24983427	up
Com_2328_neg	PE (22:4e/18:1)	C45 H82 N O7 P	779.58461	16.425	778.57745	No results	Full match	No results	3965042.591	2242028.154	1781737.254	1153154.067	2906960.208	3030954.846	3413865.104	2873597.969	1171513.181	1944075.342	2276885.561	1034596.398	2761991.278	1881255.994	977843.7421	1587843.13	1.566979535	0.647986338	0.037045018	0.8125	1.247979605	up
Com_24127_pos	Linustatin	C16 H27 N O11	426.17958	9.174	427.18686	Invalid mass	No results	No results	341360.0226	394090.1795	2520085.014	611037.7663	629229.5689	562324.1333	1045721.124	394259.9428	718318.415	3751222.579	907107.0146	896684.1998	755888.7493	2615034.407	2069715.871	1374415.42	0.496478896	-1.010195702	0.034020611	0.84375	1.246725633	down
Com_412_neg	Glutaric Acid	C5 H8 O4	132.04223	1.32	131.03474	No results	No results	Full match	7169893.244	16308750.52	28657661.52	21344411.31	27818692.66	20385011.58	14227110.36	21528778.54	21485356.64	25934871.88	34942322.47	46936798.32	33882018.6	18606352.15	29042742.25	30617323.68	0.65206773	-0.61690627	0.029491698	0.84375	1.236233989	down
Com_14210_pos	5beta-Androstane-3,17-dione	C19 H28 O2	288.20928	13.206	289.21628	No results	No results	Full match	7124995.966	5505942.878	6013864.098	6196733.015	7772174.525	4146527.847	7445502.387	4292520.727	3456273.765	7146579.883	3315288.697	4410502.026	2619533.946	2920282.643	2493125.526	5546709.911	1.51992638	0.604001446	0.012647101	0.828125	1.232216056	up
Com_9793_pos	Morphine	C17 H19 N O3	263.15254	11.681	264.15991	Invalid mass	No results	No results	1086944.826	1026089.696	944388.9144	495871.6221	1514360.347	1674485.083	978643.2233	1158520.824	1913225.545	1160783.575	2740732.69	4640434.397	1533621.589	2733627.065	1750852.287	8386604.27	0.35717405	-1.485300827	0.006134809	0.953125	1.224801549	down
Com_12194_pos	N-Arachidonoyl-L-serine	C23 H37 N O4	391.27119	12.609	392.27795	Full match	Invalid mass	No results	6709735.158	12384045.47	9195680.202	11718461.31	6374235.427	9767860.293	7256442.427	12230896.92	8666502.962	5585020.065	6646101.385	4098714.307	3200495.72	9056175.258	5668584.264	7281609.763	1.506624111	0.591319523	0.018038463	0.84375	1.223826675	up
Com_900_pos	ACar 20:4	C27 H46 N O4	447.33551	13.488	448.34271	No results	Invalid mass	No results	386516533.3	442452307.7	108172084.9	247779996.8	168166187.1	324545469.2	344903228.7	301514716.3	245280513.3	96175549.29	169763216.7	219137808.6	141117370.4	149089393.4	107386290.8	94547104.64	1.901068104	0.926810216	0.011349125	0.875	1.206204593	up
Com_12034_pos	3'-Adenosine monophosphate (3'-AMP)	C10 H14 N5 O7 P	347.06271	6.662	348.07013	Full match	No results	Full match	1456078.764	1405658.914	1196511.304	2130425.7	1352578.856	1754620.057	1374845.408	1415965.912	3431734.068	2526336.723	2272605.666	1501958.851	4684283.451	3642023.069	3069448.191	1704149.523	0.529362268	-0.917672729	0.003140577	0.9375	1.187750557	down
Com_29693_pos	Kinetin	C10 H9 N5 O	215.08169	1.163	216.08931	No results	No results	Full match	1209402.074	828237.9297	842587.2143	984367.949	628562.2792	872298.4415	1537613.391	1030275.819	1036218.003	865096.3773	1296760.943	1290074.442	1568386.568	1988296.664	2144412.044	2031784.903	0.649155197	-0.623364663	0.015998975	0.859375	1.183927294	down
Com_29858_pos	(+/-)5(6)-EET Ethanolamide	C22 H37 N O3	385.26235	11.359	386.26968	Invalid mass	No results	No results	1667775.663	1451153.903	128634.9461	582400.631	1965173.762	174182.6485	167124.7158	704241.4197	83627.70045	328918.9314	225084.1604	339226.4873	119368.4194	94167.02461	96407.46964	629402.4933	3.56991864	1.835891195	0.043920709	0.796875	1.180105851	up
Com_30271_pos	N2-ethyl-N4-isopropyl-6-(methylthio)-1,3,5-triazine-2,4-diamine	C9 H17 N5 S	227.12406	11.001	228.13133	Invalid mass	No results	No results	1657412.744	1341001.633	1172841.447	1446447.935	1495093.296	1070760.974	2069777.348	998412.344	884952.1325	850762.6046	1119415.798	928246.0717	54411.2133	53983.93674	57833.15575	890144.7014	2.324861536	1.217144795	0.026715511	0.96875	1.176600637	up
Com_23897_pos	PC (16:0/26:4)	C50 H92 N O8 P	865.66295	16.422	866.67023	No results	Invalid mass	No results	3341102.718	988788.1837	1383793.142	4146546.969	1296971.092	1897352.004	926841.4414	1166124.71	1249898.896	539539.6398	1301299.669	1267208.331	1088716.257	1006570.18	961584.5299	724841.3065	1.860952727	0.896041408	0.044564592	0.765625	1.169110087	up
Com_1920_pos	ACar 20:5	C27 H44 N O4	445.31958	13.273	446.32666	No results	Invalid mass	No results	106527997.4	152672789	46464580.31	97901092	57224779.14	132520395.8	90784794.87	119974971.7	83966167.2	35387545.41	59124220.13	61876223.04	48501007.49	59912220.88	39635457.42	60283823.05	1.792055489	0.84161531	0.008206129	0.828125	1.167340461	up
Com_34458_pos	Asp-Phe	C13 H16 N2 O5	280.10669	6.386	281.11398	No results	No results	Full match	953850.5587	1070730.81	305474.0864	564325.2298	261146.5863	760324.6486	477156.2683	755486.6811	420988.2294	235950.4852	232448.9123	302544.2133	444270.8127	226949.5933	281556.9998	250887.1078	2.149149568	1.103765889	0.006573655	0.90625	1.160418318	up
Com_10739_pos	DLK	C16 H30 N4 O6	374.22001	15.09	375.22726	Invalid mass	No results	No results	4211757.794	4443126.553	2174783.152	4079084.996	2155069.965	8595678.884	4669363.175	5266231.865	12039113.55	11166786.99	6932050.22	3751684.171	6695099.775	10208234.94	9024802.319	3365885.489	0.563359226	-0.827872944	0.029261969	0.78125	1.160056239	down
Com_2467_pos	Leukotriene E4	C23 H37 N O5 S	439.2397	12.705	440.24689	No results	Full match	No results	99861930.8	70308993.93	4907083.715	38573700.39	4893074.281	150260151.6	20370949.52	48605827.77	6942406.947	7750198.26	3162721.635	3769354.903	27150215.88	1242710.954	10621947.25	4067608.514	6.765583324	2.758214328	0.009014742	0.859375	1.157658847	up
Com_18857_pos	PC (18:2e/8:0)	C34 H66 N O7 P	631.45829	16.567	632.46576	No results	Full match	No results	2829437.015	5786362.168	3312237.941	3931676.474	3777372.222	1918940.591	1914874.088	4229933.833	2937840.386	1969302.016	2442389.681	1985328.812	1262570.278	3925922.625	1388857.735	2273779.09	1.523196339	0.607101916	0.044056791	0.75	1.156139453	up
Com_7353_pos	ACar 22:5	C29 H48 N O4	473.35048	13.618	474.35776	No results	Invalid mass	No results	17832810.34	21894523.39	7479244.413	13433722.5	23090336.96	11193212.48	9945910.695	10914937.76	8918524.306	6755554.04	7712606.579	10474333.3	5094526.564	7273056.977	5284079.781	1860107.791	2.169358206	1.117268292	0.004687081	0.9375	1.155720275	up
Com_37091_pos	5-Hydroxytryptophol	C10 H11 N O2	177.07956	2.276	178.08684	No results	No results	Full match	77257.30443	52375.68722	102702.8806	33373.39089	38660.8137	55003.31157	61947.79049	66412.77545	77160.98019	88842.68977	69019.699	115145.9946	119110.0527	116641.4176	156607.3483	82435.04284	0.591219026	-0.758235397	0.004574403	0.90625	1.153400346	down
Com_28715_pos	(+/-)-Equol	C15 H14 O3	242.0953	8.542	243.1026	No results	No results	Full match	363313.3515	351898.5227	452715.5956	295440.8176	503354.9003	428939.5574	339473.3161	411822.0211	904164.5372	752164.3947	982767.2071	602420.6358	709583.7438	569369.2545	823354.8544	493347.2684	0.539123764	-0.891311592	6.38E-05	0.984375	1.150543603	down
Com_35134_pos	S-(5-Adenosy)-L-Homocysteine	C14 H20 N6 O5 S	384.12145	9.716	385.12872	No results	No results	Full match	169854.4215	163282.2687	521253.2579	157459.8164	164360.828	242855.0573	272349.683	169725.8478	306929.2683	392690.5494	357983.9373	381873.6733	890301.9774	184942.1747	401445.7723	451854.2553	0.552591817	-0.855713896	0.014244063	0.859375	1.147167165	down
Com_15605_pos	N-Acetyl-L-leucine	C8 H15 N O3	173.10564	1.365	156.10237	No results	No results	Full match	2189114.492	1877095.285	5636772.444	2160875.137	2293864.231	2214368.492	2379536.755	2124686.999	2525274.188	2758706.692	2651271.083	6239639.698	5538711.938	4071060.202	6636442.244	3279449.077	0.619464984	-0.690905361	0.02396042	0.90625	1.142175793	down
Com_1568_neg	10-Hydroxydecanoic acid	C10 H20 O3	188.14112	9.172	187.13379	Full match	No results	Full match	3446652.688	6607640.672	2926024.815	4617477.749	3964442.47	3797810.037	6615617.531	5346570.613	2711609.455	1217916.593	2965373.196	4577537.554	4045821.549	1422438.758	2165212.088	5650394.389	1.507585187	0.592239525	0.046840606	0.765625	1.134544052	up
Com_282_pos	ACar 18:2	C25 H46 N O4	423.33536	13.504	424.3425	No results	Invalid mass	No results	1581160031	2009961923	930671975.1	1278270892	827773945.5	1773086321	1869733292	1391257829	1403562758	542172395.9	861550107.5	1008966043	782375316.5	1002000310	688378219.9	993841697.6	1.601285384	0.67923045	0.009224005	0.828125	1.120179286	up
Com_11543_pos	Dl-2-Amino-3-phosphonopropionic acid	C3 H8 N O5 P	169.01443	7.892	170.02162	No results	No results	Full match	3581767.191	3431907.81	3551620.544	9200730.11	5852386.557	3634101.601	2990733.985	3269422.645	7794429.38	8617154.219	5783717.121	4977090.548	15845840.82	3907906.942	7308130.983	3888937.302	0.610989518	-0.710780464	0.048046443	0.828125	1.11234676	down
Com_147_neg	Erucic acid	C22 H42 O2	338.31831	15.473	337.3111	Full match	No results	Full match	53793396.49	47602703.79	32940225.87	36211540.34	46966809.67	37590971.69	41414094.85	38949035.38	92636413.41	87706736.41	74446185.75	40107767.24	69274476.62	34517464.15	56088144.47	61509037.86	0.649772861	-0.621992607	0.017330704	0.828125	1.10182005	down
Com_4630_pos	ethyl 1-benzyl-3-oxopiperidine-4-carboxylate	C15 H19 N O3	261.13697	13.145	262.14417	Full match	No results	No results	10892543.28	19196584.65	15806848.07	17047888.05	9429790.212	18590509.3	24651950.25	15459718.06	49731664.16	19897186.14	20614699.92	19253066.81	29916476.75	24190044.14	24291866.77	19354941.15	0.632452913	-0.660970023	0.013629022	0.90625	1.082729785	down
Com_4420_neg	15(R)-Lipoxin A4	C20 H32 O5	352.22492	11.175	351.21756	Full match	No results	Full match	904384.4533	1064474.668	966754.411	1126598.566	660279.9073	768399.5283	611564.2453	849276.2763	437160.1303	652448.1043	586205.7158	674119.8295	520502.9653	181074.0709	299534.1225	646243.7266	1.739111843	0.798350716	0.007142116	0.9375	1.080809622	up
Com_2502_pos	5-[(10Z)-14-(3,5-dihydroxyphenyl)tetradec-10-en-1-yl]benzene-1,3-diol	C26 H36 O4	412.25946	12.872	413.26633	Full match	No results	No results	30754101.53	35467820.95	16673500.88	27976446.43	36053029.49	26061665.11	28895890.43	23475927.91	15776164.33	18300050.46	16498858.92	17184428	8501335.152	13953387.43	11936138.46	29000699.66	1.71831153	0.780991621	0.002622043	0.890625	1.066878691	up
Com_2815_pos	Cafestol	C20 H28 O3	316.20411	12.123	317.21136	Full match	No results	Full match	99477471.54	103083462	83794085.74	131827874.2	77964347.66	80567704.1	65963458.14	77010941.49	54751763.43	61193028.05	54919642.59	56857605.65	59242494.55	29411898.51	42528451.15	68831571.29	1.682553208	0.750652128	0.000762333	0.984375	1.065115826	up
Com_20303_pos	Phe-Pro	C14 H18 N2 O3	262.13229	7.293	263.13953	No results	No results	Full match	1637774.013	1618311.08	997555.1818	1568922.738	638986.8564	2821921.414	1880956.929	1682651.851	4400298.387	1925898.946	2771583.178	2242254.243	4179157.332	5318415.613	3910936.54	4511398.144	0.439067169	-1.187486433	0.001029359	0.953125	1.048734178	down
Com_7217_pos	ACar 22:6	C29 H46 N O4	471.33546	13.475	472.34274	No results	Invalid mass	No results	16486930.89	23986348.36	13733057.75	31935447.13	12408669.49	14201825.09	13854823.9	19172756.69	13738135.73	7381996.981	8484167.3	14115168.12	12138425.53	17237119.12	12421332.32	9185098.731	1.539362584	0.622333087	0.017436049	0.828125	1.039072425	up
Com_1833_pos	Indole-3-acetic acid	C10 H9 N O2	175.06376	9.534	176.07104	Full match	Full match	Full match	118806165.8	106408006.3	94651678.22	59038227.74	122893159.4	122454995	103262046.2	99827539.48	219010366.6	131529967.8	144433415.3	152240302.1	124860117.1	191812192.7	148003650.2	176663174.2	0.642070368	-0.639196676	0.001090028	1	1.038107885	down
Com_22496_pos	L-Tyrosinemethylester	C10 H13 N O3	195.09015	2.028	178.08682	No results	No results	Full match	991683.5624	1089701.747	1578655.985	873993.6866	789649.8354	1162017.048	952251.4247	909302.8544	1230726.701	1141809.944	1406120.071	1929700.561	2746620.009	1519264.704	2147281.086	1012102.556	0.635563734	-0.653891291	0.012257142	0.875	1.035919771	down
Com_3470_pos	L-Ascorbate	C6 H8 O6	176.03254	9.886	177.03975	No results	No results	Full match	6134126.796	6875812.506	10114398.04	6689339.347	6951077.829	19026926.83	8721916.923	8653687.015	14167438.57	19270642.93	18630810.57	24565064.14	14612211.85	17339337.87	23613436	23327791.05	0.470448288	-1.087891945	0.000206157	0.9375	1.03407656	down
Com_4257_pos	PC (17:1/20:4)	C45 H80 N O8 P	793.56161	16.259	794.56927	No results	Full match	No results	12567090.96	9388067.201	22054161.92	13090564.76	10380806.94	8409838.713	14124594.75	7275384.683	10064931.57	15295946.08	17099437.99	21335587.48	17199724.35	13384917.58	30636034.62	43905723.55	0.57594828	-0.795988832	0.029492326	0.828125	1.034024442	down
Com_22675_pos	Oxaceprol	C7 H11 N O4	173.06926	7.539	174.07655	No results	No results	Full match	1509251.261	3957826.543	1097415.721	1800592.085	1547303.996	1256922.341	1265162.498	2299460.361	1124417.75	600459.1056	872017.6081	973574.0578	923059.3692	2039052.93	1649833.551	1092176.179	1.58863453	0.667787267	0.043220479	0.8125	1.03393885	up
Com_14990_pos	N-Stearoyl taurine	C20 H41 N O4 S	391.28038	12.566	392.28766	Invalid mass	No results	No results	4402779.372	2844352.273	1226686.494	5076688.318	4093232.623	992519.3711	1306524.047	539671.0302	431668.0726	1653799.572	117689.6707	1790427.941	850390.8564	372768.9995	117128.2189	2467479.904	2.625500078	1.392592239	0.03532062	0.796875	1.033327067	up
Com_1224_neg	13,14-Dihydro-15-keto Prostaglandin A2	C20 H30 O4	334.2143	10.522	333.20718	Full match	No results	Full match	10696044.8	4085306.995	1495705.361	2259658.28	6555042.927	11636908.88	2270426.745	5048308.828	1390386.189	2318451.897	2256485.601	3183914.37	1350658.16	2955117.425	2113243.312	1993231.448	2.508181642	1.326641832	0.031890954	0.8125	1.027144281	up
Com_3052_pos	PC (17:0/17:1)	C42 H82 N O8 P	759.57116	15.332	760.57745	No results	Invalid mass	No results	31822015.21	56834447.82	25125418.85	57217351.63	60055383.28	49424299.74	53013360.52	20168645.97	64117183.95	64966889.37	55879132.05	56095309.25	61808812.12	65671565	58853705.45	103535976.2	0.666117705	-0.586150966	0.020365465	0.890625	1.024550117	down
Com_2380_neg	LPI 18:1	C27 H51 O12 P	598.31204	14.177	597.30475	No results	Full match	No results	818760.6804	696764.5702	780719.6915	970089.6864	998019.636	907728.8316	1044286.729	966724.4781	1464404.591	871716.0473	1645080.899	1783664.84	1218849.693	1233906.003	1309016.397	1362752.993	0.65964148	-0.600245972	0.000856724	0.921875	1.009456587	down
Com_1971_neg	PA (18:0/18:2)	C39 H73 O8 P	700.5044	16.31	699.49768	No results	Full match	No results	2205972.427	4884487.334	1117550.89	1635617.425	1750046.653	837032.1878	2666338.884	1947893.107	1622502.801	308032.3269	426786.1179	515766.7164	683505.9464	2092056.85	564366.4031	419330.6703	2.569970596	1.361751853	0.004597872	0.890625	1.006092109	up
