# Supplementary material for: Gan-du-qing attenuates PM2.5-induced Chronic Airway Inflammation via regulating the pulmonary microbiota and metabolic profiles
Source: Front Med (Lausanne). 2025 Sep 10;12:1560225. doi: 10.3389/fmed.2025.1560225 (PMC12457115; doi:10.3389/fmed.2025.1560225)
Supplement: Supplementary file 5 [file Table_3.xls]

ID	Name	Formula	Molecular Weight	RT [min]	m/z	mzCloud_Results	mzVault_Results	MassList_Results	Model1	Model2	Model3	Model4	Model5	Model6	Model7	Model8	GDQ1	GDQ2	GDQ3	GDQ4	GDQ5	GDQ6	GDQ7	GDQ8	FC	log2FC	Pvalue	ROC	VIP	Up_Down
Com_1348_pos	3-Acetyl-11-keto-��-boswellic acid	C32 H48 O5	512.34879	13.777	513.35583	Full match	No results	No results	347582.0375	429897.3542	355977.5135	358661.4006	397656.1934	370489.1039	333436.1695	440126.007	284471846.6	123490861.8	302210693.8	137233267.2	108536084.8	130836444.3	70919676.81	201323167	0.00223236	-8.807214901	1.57E-09	1	2.571060473	down
Com_21359_pos	5-oxo-3-phenyl-5-(2-quinolinylamino)pentanoic acid	C20 H18 N2 O3	356.10903	6.471	357.11646	Invalid mass	No results	No results	790336.1749	644936.1223	624086.663	646507.099	695110.1476	573640.6932	668513.9838	652349.0701	2943025.014	2174534.869	4596367.938	1422408.036	3383335.148	4317007.329	2124532.649	3633473.179	0.215309939	-2.215513175	1.00E-05	1	2.444949827	down
Com_1819_pos	Cotinine	C10 H12 N2 O	176.09538	2.206	177.10262	Full match	Full match	Full match	222076242.2	96783819.83	141802038.1	127152106.6	145437665.1	131109613.7	118453803.6	176716633.9	4272726.966	1418908.276	8028116.946	1844061.374	1644235.664	3421798.059	1969615.9	2141722.607	46.86646521	5.550484082	1.35E-08	1	2.350347963	up
Com_9763_pos	4-(2-Hydroxyethyl)-2-methoxyphenyl ��-D-glucopyranoside	C15 H22 O8	352.11421	6.821	353.12161	Invalid mass	No results	No results	395873.5099	380460.7653	339208.1241	360079.6695	402125.0037	318471.3105	314487.5143	321394.9078	6959790.861	2553349.835	6465956.824	4645040.459	3960671.269	4306060.312	5048581.128	19205970.47	0.053289648	-4.230000877	2.28E-06	1	2.422042542	down
Com_4454_neg	N1-[2-(1H-indol-3-yl)ethyl]-3,4-dichlorobenzene-1-sulfonamide	C16 H14 Cl2 N2 O2 S	368.01995	8.027	367.0126	Invalid mass	No results	No results	18934.64149	13397.98525	14889.30616	17541.19759	17762.36071	27188.30536	15439.29284	16516.5891	912596.4642	323266.0732	787616.2316	259830.9173	319496.809	433508.3389	218718.0047	751776.7286	0.035357228	-4.821851027	8.12E-08	1	2.398585029	down
Com_17200_pos	5-[(E)-2-(3,5-dihydroxyphenyl)ethenyl]-2-methoxybenzene-1,3-diol	C15 H14 O5	274.08474	10.168	275.0921	Full match	No results	No results	614370.8001	729664.6767	580015.3624	649167.8282	307408.8401	454494.7366	404216.3527	398665.6937	6737515.052	4355129.326	3539747.949	2342813.345	2866548.559	6615360.63	2551889.786	3726167.213	0.12640851	-2.983834507	3.78E-08	1	2.396854716	down
Com_7723_pos	Citric acid	C6 H8 O7	192.02687	1.207	191.01961	Full match	Full match	Full match	747421.6564	819329.2431	810832.7471	1031533.439	874988.2192	1263410.876	953175.6613	1292006.967	21504265.48	15810083.49	20404889.15	15103391.38	17761497.42	23538834.04	10055965.54	16828550.7	0.055264437	-4.1775048	2.41E-12	1	2.387526436	down
Com_35823_pos	Rhamnetin	C16 H12 O7	316.05901	10.849	317.06628	Full match	No results	No results	172128.995	142285.1584	131410.3428	148524.8328	127718.1379	192889.9032	180330.3018	141518.4128	902141.4298	514468.1832	800341.8067	451798.5733	412432.1451	384098.6274	358462.5226	677072.6821	0.274795969	-1.863567255	4.53E-06	1	2.381562327	down
Com_6364_pos	Apocynin	C9 H10 O3	166.06344	7.278	167.07068	Full match	No results	Full match	536119.5167	459824.3746	506476.8602	549795.5366	567613.4419	573471.5151	628182.3236	669640.1171	18589745.74	8411432.474	20890655.93	11308925.12	11103000.64	10532647.74	35634465.85	16321611.56	0.033820616	-4.88595324	6.67E-08	1	2.335017146	down
Com_25295_pos	2-(4-chlorophenyl)-N,N-dimethylethanethioamide	C10 H12 Cl N S	213.04079	8.462	214.04807	Invalid mass	No results	No results	2660944.279	1913017.908	3469913.177	2708594.72	3256332.913	2865287.416	3055543.428	3081515.259	1166602.551	953796.7172	704048.3402	623688.2427	934078.1736	1143309.954	1138499.284	568559.6703	3.181594917	1.669750162	5.22E-07	1	2.1699912	up
Com_2287_neg	PE (18:3e/20:4)	C43 H74 N O7 P	747.52143	16.232	746.51422	No results	Full match	No results	2639497.857	3269979.434	2598746.484	3228938.484	2100462.306	2642748.88	2370607.56	2081659.607	1268841.567	1233848.058	1258260.124	1254653.426	1522340.194	1229010.873	1393941.016	1733197.718	1.921467043	0.942208231	1.01E-06	1	1.875723847	up
Com_10914_pos	Fumaric acid	C4 H4 O4	116.01099	1.214	115.00382	No results	No results	Full match	1181128.486	1247388.506	1569976.85	1840225.777	1809210.09	1431727.83	1602667.993	1402243.313	3049028.172	7414132.018	7154491.389	7215018.116	9732706.813	14070129.85	6528628.789	9592414.085	0.186615392	-2.421860108	5.12E-06	1	2.320972987	down
Com_3308_neg	PG (18:0/18:2)	C42 H79 O10 P	774.54248	16.215	773.53503	No results	Full match	No results	1629292.011	1355060.011	1305403.758	1839983.709	1328090.427	2188064.397	2497438.504	1460719.168	885168.2806	703041.9157	517516.1963	478870.4904	523004.6515	710982.267	610043.0121	791917.8523	2.605868325	1.381764186	1.16E-06	1	1.679361488	up
Com_19630_pos	Pyridoxine O-Glucoside	C14 H21 N O8	331.12744	9.605	332.13464	No results	No results	Full match	135403.116	156157.5808	134913.6413	142431.2913	132577.3634	155605.3479	160584.4726	162084.7556	3522570.054	1221455.576	5713232.25	3889964.628	1730120.432	1246896.268	505401.9899	2742983.693	0.057345991	-4.124163549	2.84E-05	1	2.305062382	down
Com_12565_pos	Chlortetracycline	C22 H23 Cl N2 O8	478.11253	10.176	479.11975	Full match	No results	No results	467039.4682	488617.4194	443608.0229	454607.1244	392089.3495	570127.9075	460700.0321	457077.8208	11564550	1609719.026	12604624.67	2693266.555	2071756.117	4031667.086	2652103.84	6205308.263	0.085968446	-3.540048958	8.13E-05	1	2.302099296	down
Com_342_neg	alpha-Ketoglutaric acid	C5 H6 O5	146.02142	1.17	145.01414	Invalid mass	No results	No results	2217419.26	1248293.477	2136873.199	3640555.028	699260.1609	1545009	1085923.827	4948330.111	6569941.008	20608579.55	15394052.46	5828531.312	24337054.58	39736068.41	21784739.94	28227404.99	0.107834668	-3.213107022	9.72E-06	1	2.296756517	down
Com_2977_neg	D-Sedoheptulose 7-phosphate	C7 H15 O10 P	290.04588	7.863	289.03848	Invalid mass	No results	No results	22382.8781	21483.89464	25756.91638	27870.3237	25999.69268	27741.86165	25776.21397	28488.27573	2159453.695	723382.3042	942540.2726	305724.8411	385240.3352	925030.1425	439051.8844	1062349.986	0.02959913	-5.0783014	1.06E-06	1	2.289179342	down
Com_20947_pos	L-threo-3-Phenylserine	C9 H11 N O3	181.07444	9.653	182.08179	Full match	No results	Full match	673847.9262	397240.4897	381829.1053	500289.9772	573720.7247	433475.4727	333987.6741	356083.7936	4576742.608	2518398.126	4472057.714	2878168.163	2466334.164	4500037.677	1653551.651	4124472.461	0.134259178	-2.896907383	3.15E-08	1	2.278814396	down
Com_441_pos	PC (14:1e/5:0)	C27 H54 N O7 P	535.36469	15.06	536.37207	No results	Full match	No results	583280229.9	479054278.2	509190129.5	467447738.5	326128003.7	419089790.4	423708285.2	511729654.7	774338392.7	764671431.5	590531929.7	1133432382	872233127.2	1094466327	760346321.6	642807298.7	0.560790745	-0.834465556	9.21E-05	1	2.255846127	down
Com_14625_pos	Formononetin	C16 H12 O4	268.07394	11.584	269.0813	Full match	Full match	No results	489052.8025	431428.0189	519443.4411	648144.2389	457101.0634	600239.0018	425696.3626	648105.5948	9910761.978	1260850.819	8385630.282	1722601.718	1519157.174	2924934.132	2341875.395	6434018.98	0.122296558	-3.031544293	0.0003015	1	2.230298357	down
Com_22013_pos	Acetaminophen glucuronide	C14 H17 N O8	327.09626	7.345	328.10336	No results	Full match	No results	4734150.628	1943057.721	2561815.058	1739623.744	2889771.527	3199479.603	2854634.657	1919552.125	552693.6415	306366.3515	312342.5429	1135161.496	746189.5265	412300.7049	895027.6833	325972.2495	4.661082469	2.220665039	8.07E-06	1	2.183083034	up
Com_24143_pos	Meclocycline	C22 H21 Cl N2 O8	476.09648	7.487	477.10376	No results	No results	Full match	206597.5005	229599.6736	190640.3943	204112.0036	164922.9418	219461.9111	193143.9446	214541.654	2169287.379	514289.0619	3668031.65	585278.006	515795.5742	954070.9918	959550.5434	2147906.911	0.140957999	-2.826662741	0.000319952	1	2.207676452	down
Com_3124_pos	Eicosapentaenoic acid	C20 H30 O2	302.22471	14.693	303.23169	Full match	Full match	Full match	47571667.04	46061718.52	51477785.71	39894062.36	39904165.1	53867390.47	52364564.82	59786665.57	74988553.62	71644711.44	89515803.95	58220045.28	76318166.08	78665088.26	67145890.39	106622276.7	0.627371427	-0.672608271	7.70E-05	0.984375	2.13534467	down
Com_15744_pos	3-Methylindole	C9 H9 N	131.07392	9.252	132.08119	No results	No results	Full match	3112367.342	3585226.163	4475748.658	4385544.146	4594410.716	5819145.424	4491168.484	4528292.241	2113491.116	2787044.211	2714864.168	2443976.633	1707527.946	2031957.186	2965026.406	2131910.004	1.851835195	0.888955711	1.18E-05	1	1.674796379	up
Com_24783_pos	6 ��-Hydroxycortisol	C21 H30 O6	360.19423	10.557	361.20132	Invalid mass	No results	No results	1722188.29	2102914.957	1784030.504	1643716.238	2166275.075	1128333.639	1995274.216	2593550.859	752476.2168	949310.7851	1009933.436	894449.2738	793638.5608	1238821.618	821387.3619	949604.9085	2.042787533	1.03053916	2.08E-05	0.984375	1.430332677	up
Com_23576_pos	O-Phospho-L-Tyrosine	C9 H12 N O6 P	261.04131	10.021	545.07184	No results	No results	Full match	92352.54402	103802.7861	100872.1101	92020.73474	79508.65507	98943.27318	93405.13488	104842.1502	2374212.45	117954.059	3876484.547	403651.713	245599.8197	1167925.208	613926.0317	2174372.729	0.069777525	-3.841093767	0.001664568	1	2.051557354	down
Com_1248_neg	Citrulline	C6 H13 N3 O3	175.09566	1.321	174.08838	No results	Full match	Full match	7781555.023	5960796.079	7602642.083	11200966.98	8690741.953	9805551.148	7998044.335	10335920.48	4575430.49	6775896.969	5025756.453	5309356.294	3910841.251	3960743.017	4535714.411	4895614.693	1.779363126	0.831360961	3.20E-05	0.984375	2.037505318	up
Com_1833_pos	Indole-3-acetic acid	C10 H9 N O2	175.06376	9.534	176.07104	Full match	Full match	Full match	219010366.6	131529967.8	144433415.3	152240302.1	124860117.1	191812192.7	148003650.2	176663174.2	36947891	57228444.69	40768127.7	74957181.81	62930044.86	52881417.26	113886270.5	37857113.39	2.698786611	1.43231091	3.69E-05	1	2.439056922	up
Com_19529_pos	17-AAG	C31 H43 N3 O8	1214.55545	8.677	608.28491	Invalid mass	No results	No results	6053243.902	3248226.155	4216804.752	1875718.223	5505983.274	4775274.898	4800741.381	2200139.62	1912000.957	970000.8995	390316.5427	992077.133	854237.8639	1502310.983	459667.1469	545295.5263	4.284884667	2.099256373	3.79E-05	0.984375	2.241065656	up
Com_2061_neg	PC (2:0/16:1)	C26 H50 N O8 P	595.34902	13.354	594.34167	No results	Invalid mass	No results	2776627.125	1723546.366	1606135.571	1665530.585	6109513.991	2150756.871	2715709.443	2038881.239	529069.9275	531298.3288	531334.2162	740038.9057	631849.902	452402.5173	852870.9916	1633558.167	3.521723426	1.816281613	4.25E-05	0.984375	2.032124685	up
Com_15712_pos	Pro-Leu	C11 H20 N2 O3	228.14796	6.964	229.15515	No results	No results	Full match	5319261.65	2765765.771	2805452.794	3513191.476	5645648.552	4151365.936	8323937.028	8395996.444	1580220.009	1057489.318	1219210.393	1700641.33	1229199.475	1009807.467	1211527.8	3306468.83	3.322944896	1.732462369	5.25E-05	0.96875	2.092962854	up
Com_5171_neg	Dl-3,4-Dihydroxymandelic Acid	C8 H8 O5	184.03683	7.771	183.02956	No results	No results	Full match	49429.62286	48200.05441	62945.33643	82816.40155	70693.80693	55620.32442	50558.56788	51173.46677	588524.3919	122071.6767	319995.2205	112954.1127	127764.7893	114081.434	191275.1971	222321.6604	0.262057031	-1.932047276	0.000554417	1	2.044242871	down
Com_4909_pos	PC (16:2e/24:4)	C48 H86 N O7 P	819.62016	13.764	820.62744	No results	Invalid mass	No results	22251171.13	36131308.03	33500950.31	35531537.28	38225989.01	53999213.14	44186558.21	33915056.93	20546328.45	15797427.07	25669563.49	20932814.11	19224084.91	19589633.87	12008051.57	17478752.78	1.968584241	0.977158451	6.86E-05	0.984375	1.84978418	up
Com_1806_neg	FAHFA (18:0/14:1)	C32 H60 O4	508.44915	15.494	507.44205	No results	Full match	No results	1921568.271	1971358.595	1716566.781	847300.2983	1013667.821	310632.2517	770029.2194	1529993.519	2318205.827	4323359.518	2591864.615	3295744.939	3468270.962	4005435.266	3539233.605	2210028.635	0.391467095	-1.353037049	0.001628508	1	1.962055695	down
Com_2253_neg	FAHFA (22:6/18:3)	C40 H60 O4	604.44733	14.248	603.43982	No results	Full match	No results	1110031.029	1718130.752	606024.4684	745841.5831	649418.1981	1411227.217	673298.5466	718349.2687	2781959.431	917647.3667	1586207.534	2490654.418	2203583.893	2826231.661	1485587.494	1658155.642	0.478514604	-1.06336514	0.001790892	0.90625	1.92151593	down
Com_2767_neg	5,7-Dihydroxy-2-(3-hydroxy-4-methoxyphenyl)chroman-4-one	C16 H14 O6	302.07857	9.009	301.07129	Full match	No results	No results	18421.01778	16982.34601	18890.36784	21441.08332	20929.69134	20838.03757	20019.15047	19445.72745	2440086.056	125991.9159	666111.4468	36525.75069	65384.62283	54495.22466	25427.64208	527148.8257	0.039827605	-4.650087457	0.008493497	1	1.884026048	down
Com_5514_pos	L-Kynurenine	C10 H12 N2 O3	208.08536	4.864	209.09259	Full match	Full match	Full match	7912373.172	10484365.14	8126653.02	8558586.027	10240359.34	6868176.528	8245363.164	14610053.88	24736926.25	14369903.06	24482087.88	17532043.79	16184497.67	33827929.83	44411166.84	22884769.01	0.378199797	-1.402779504	8.00E-05	0.984375	1.883321462	down
Com_22669_pos	4-cyclopropyl-6-(methylthio)-2-pyrazin-2-ylpyrimidine-5-carbonitrile	C13 H11 N5 S	269.07265	8.328	270.08002	Full match	No results	No results	4204644.778	1719558.494	1595379.479	1925392.109	4654993.312	1259744.232	2277896.144	975036.1305	661221.1645	634621.023	432868.0214	929056.1006	473029.3424	426307.8985	492275.4835	434439.8969	4.15106965	2.053483139	9.65E-05	1	2.015382898	up
Com_4809_neg	PC (6:0/16:3)	C30 H54 N O8 P	647.38097	13.981	646.3736	No results	Invalid mass	No results	408149.6023	393977.7031	220006.839	282551.6885	889243.7396	218146.0853	387395.0209	312792.4097	44159.39317	62079.95578	52499.62225	108592.2273	51455.17011	45021.44245	49535.16608	315885.9543	4.26788208	2.093520316	0.000101917	0.9375	1.667502194	up
Com_889_pos	Pyridoxamine	C8 H12 N2 O2	168.08796	1.214	169.09526	Invalid mass	No results	No results	403531803.9	327690215.9	408371785.1	420796554.3	469270913.9	554415842.8	379768365.8	425594470.8	244858271.8	319317743.4	292215881	221270173.1	224819395.6	266523748	332436386.6	320595513.9	1.525375041	0.609163999	0.000105054	0.984375	1.955308247	up
Com_15274_pos	19(R)-hydroxy Prostaglandin E1	C20 H34 O6	352.22524	11.378	353.23276	Invalid mass	No results	No match	4709966.71	3408271.162	4606315.873	3982643.28	6085636.346	2752573.334	4709861.31	6976487.661	2946593.627	1811503.84	1384247.691	2686779.302	1281251.22	1276011.309	1878423.536	2635735.44	2.341539452	1.227457346	0.000108433	0.984375	1.607155384	up
Com_23751_pos	Tenofovir	C9 H14 N5 O4 P	265.09547	8.409	266.10245	Invalid mass	No results	No results	3519312.576	3346253.449	3606363.908	3861651.117	4042214.14	4018437.97	4096781.015	3691334.485	1546496.449	2772434.123	1957697.996	1578023.316	2742137.649	2419551.046	2256764.539	1677365.335	1.780620116	0.832379759	0.000120311	1	2.330299908	up
Com_1630_pos	Pipecolic acid	C6 H11 N O2	129.07944	1.739	130.08675	Full match	Full match	Full match	63965644.97	53896701.43	70708479.87	85075815.44	55822514.4	85379217.94	73891205.63	99061621.62	160285635.9	150025638.4	239141799.9	70545838.58	108748127.2	106908878.9	99383938.51	203862461.6	0.516112042	-0.954243803	0.003324912	0.921875	1.880629716	down
Com_2642_neg	PS (18:0/18:2)	C42 H78 N O10 P	787.53734	16.228	786.52979	No results	Full match	No results	2086409.927	1134105.182	1264579.069	1491266.442	1992520.86	2016102.489	2657016.655	1992265.912	593377.3324	938979.4258	667425.0861	667607.2076	636278.8974	426689.0641	727147.5839	1532042.716	2.364351672	1.241444637	0.000126419	0.953125	1.821579571	up
Com_1719_neg	D-Mannose 6-phosphate	C6 H13 O9 P	260.02927	1.194	259.022	Full match	Not the top hit	Full match	1303609.823	1368579.379	2324500.511	2767241.656	3217567.139	6110157.947	4239382.558	2878820.869	717915.4199	676081.3214	301074.1164	507912.2214	380960.5545	295776.0484	669517.0345	2166436.511	4.23569699	2.082599387	0.000139864	0.96875	1.831922626	up
Com_6584_pos	N-{2-[(2-furylmethyl)thio]ethyl}-2-[(3-methoxyphenyl)thio]acetamide	C16 H19 N O3 S2	337.08064	7.559	338.08798	Full match	No results	No results	18705618.92	8432247.801	21232722.95	24288035.11	11226203.17	24495188.44	16692091.97	32191333.03	7735308.485	5154910.448	5135476.736	8870123.798	5340323.377	4464910.324	13144279.4	4113256.997	2.914520981	1.543258787	0.000169224	0.953125	1.559063952	up
Com_34523_pos	2-(4-aminophenoxy)isophthalonitrile	C14 H9 N3 O	252.10039	10.869	253.10759	Invalid mass	No results	No results	1184635.415	682315.1137	913462.1177	914542.0898	780071.673	890475.0325	791429.0859	780244.8309	432362.6177	819563.3097	479145.9877	537061.2043	416234.7362	574770.6329	468736.294	581585.7247	1.609754944	0.686841081	0.000224444	0.9375	1.889161862	up
Com_565_neg	LPS 18:1	C24 H46 N O9 P	523.291	14.202	522.28375	No results	Full match	No results	21621403	25388925.17	17276277.5	14450122.04	32419171.01	13663757.91	16950198.83	17731439.01	11183083.69	4638145.175	6104871.607	12189153.65	5473950.137	3768700.699	10746342.72	8785009.461	2.536224814	1.342682633	0.000224601	1	1.888875278	up
Com_3322_neg	1-Methyluric acid	C6 H6 N4 O3	182.04383	1.783	181.03658	No results	No results	Full match	1207845.865	781242.9869	1253787.9	1729795.814	1182499.121	1413664.692	1158185.38	1616322.893	648988.4808	835765.5611	736193.8468	686761.7135	726984.4952	742046.8354	669059.4799	878867.2451	1.745810103	0.803896641	0.00023343	0.96875	1.719859767	up
Com_3787_neg	Glycerol-3-phosphate	C3 H9 O6 P	172.01347	1.209	171.00615	No results	No results	Full match	595889.2932	994988.9622	1190758.084	1646765.049	996719.7524	1867523.173	1908060.738	1767439.918	735788.6718	620372.2704	478786.256	187173.4627	336891.3481	283316.276	413526.8576	698663.1069	2.921318859	1.546619836	0.000239913	0.953125	2.194852987	up
Com_20303_pos	Phe-Pro	C14 H18 N2 O3	262.13229	7.293	263.13953	No results	No results	Full match	4400298.387	1925898.946	2771583.178	2242254.243	4179157.332	5318415.613	3910936.54	4511398.144	1042957.362	360208.344	339706.0975	1092345.843	1111137.057	437723.0653	417085.9671	2560400.764	3.974690758	1.990842619	0.000247312	0.96875	1.967081309	up
Com_14852_pos	8-iso-15-keto Prostaglandin F2��	C20 H32 O5	334.21475	11.379	335.22241	Invalid mass	No results	No match	4632677.782	3502044.258	5044446.646	4011459.776	6416732.789	2451166.863	5378013.339	8201603.188	3097138.166	1715536.613	1384680.883	2669865.713	1275478.34	1354163.283	2070897.462	2777102.656	2.425113282	1.27805214	0.000257099	0.953125	1.565639633	up
Com_1526_pos	PC (19:0/18:2)	C45 H86 N O8 P	799.61133	16.788	800.61896	No results	Full match	No results	32806655.65	71161633.28	90773195.72	53334829.14	41034243.79	36756652.31	39358032.94	82835211.99	94042979.37	158878038.2	85276816.88	60189961.62	195934827.8	164205529.3	262792430.7	150932078.4	0.382221742	-1.387518248	0.000933366	0.9375	1.877925473	down
Com_6855_pos	Daidzein	C15 H10 O4	254.05833	10.308	255.06558	Full match	Full match	No results	12103537.27	9594633.436	19266169.75	32856276.52	14215552.25	14233088.25	13161221.84	4648125.064	6742915.001	2885384.811	4750139.79	4426511.12	2780551.787	3036724.659	5068514.515	3854763.312	3.579573609	1.839787747	0.000272401	0.953125	1.702493625	up
Com_1408_neg	Tyrosol	C8 H10 O2	138.06785	8.775	137.0605	Full match	No results	No results	661191.3	513239.3247	731977.1075	918423.8506	721884.8001	662627.6081	656571.5626	703649.5473	7242869.494	4428715.995	7197548.656	2146667.232	1712075.306	3539398.257	1987652.129	6559570.298	0.159978329	-2.64405161	5.74E-05	1	1.849481332	down
Com_2502_pos	5-[(10Z)-14-(3,5-dihydroxyphenyl)tetradec-10-en-1-yl]benzene-1,3-diol	C26 H36 O4	412.25946	12.872	413.26633	Full match	No results	No results	15776164.33	18300050.46	16498858.92	17184428	8501335.152	13953387.43	11936138.46	29000699.66	15116800.64	53517887.28	69701526.92	29741546.65	51690480.89	60289676.37	33208683.24	50224016.62	0.360810034	-1.470688635	0.000588093	0.921875	1.842408539	down
Com_291_neg	alpha-Ketoglutaric acid	C5 H6 O5	146.02142	1.17	145.01414	No results	No results	Full match	24913622.27	19622449.84	26440183.88	32462810.27	28796107.02	31773891.03	33509789.53	25709599.79	11028423.31	15941880.15	14242820.4	15780164.13	12943378.51	12879851.7	16731219.97	27973824.13	1.750515361	0.807779721	0.000319154	0.9375	1.356349172	up
Com_3326_pos	Butyryl fentanyl-d5	C23 H25 [2]H5 N2 O	355.27255	12.622	356.27991	Invalid mass	Invalid mass	No results	28281819.73	32445821.03	33301702.77	37969867.11	11224765.04	30114427.78	19777984.65	46718490.5	32617524.66	43310217.14	64675201.58	83483466.77	80645044.96	63263349.82	44055344.01	64416025.5	0.503361816	-0.990332315	0.002865296	0.921875	1.77078199	down
Com_1023_neg	PS (18:0/20:4)	C44 H78 N O10 P	811.53749	16.18	810.53052	No results	Full match	No results	8023634.998	5379509.097	5326330.956	6735032.234	6792496.973	7054014.051	8266235.058	6652598.829	2393145.516	2755696.106	2281660.985	3240910.931	2404810.866	1931846.917	3364584.384	6925254.545	2.143649482	1.100069023	0.000334575	0.921875	1.760453973	up
Com_26717_pos	4-methyl-6-phenyl-5,6-dihydro-2H-pyran-2-one	C12 H12 O2	188.08421	11.39	189.09138	Full match	No results	No results	1306585.018	1517073.287	1381275.993	1435971.325	2851001.677	991781.5856	1690762.048	1447553.557	821426.7566	770640.648	687865.7238	876530.1475	970298.9794	559527.3769	716865.2718	1154949.35	1.924642244	0.9445903	0.000348437	0.984375	1.599471143	up
Com_29693_pos	Kinetin	C10 H9 N5 O	215.08169	1.163	216.08931	No results	No results	Full match	1036218.003	865096.3773	1296760.943	1290074.442	1568386.568	1988296.664	2144412.044	2031784.903	646833.1197	534458.0585	880382.5275	588205.5124	732939.1822	795060.7043	824764.8642	984986.6952	2.041046055	1.029308736	0.000371408	0.96875	1.943676925	up
Com_508_neg	PC (2:0/18:3)	C28 H50 N O8 P	619.349	13.584	618.34167	No results	Invalid mass	No results	22232517.62	13400483.56	10971738.43	10581585.44	42902746.7	11289094.22	17319605.03	10919555.66	1511029.816	678011.3014	1082158.117	5555155.778	1521501.058	616685.6365	2672488.439	11491706.64	5.55608218	2.474067938	0.0003766	0.9375	1.804095804	up
Com_2614_pos	PC (20:2/20:2)	C48 H88 N O8 P	837.6262	15.14	838.63361	No results	Full match	No results	18112254.26	11383622.26	38595158.31	15487664.1	17536779.75	10625536.65	10841508.95	10226791.62	37328107.8	45071686.87	34624410.22	19797109.55	43318187.05	116113996.1	77938763.37	76145115.99	0.294910711	-1.761649875	0.000391081	0.953125	1.732708105	down
Com_2022_neg	3-(3-nitrophenyl)-2-phenylacrylic acid	C15 H11 N O4	290.04434	1.167	289.03693	Invalid mass	No results	No results	4477512.387	2814620.593	3403359.918	4618764.661	3825391.679	3649154.816	3962660.609	4841853.348	2416898.513	2725349.427	2843602.899	2027522.021	3189685.199	2101038.936	2448056.659	3232161.769	1.5055682	0.590308062	0.00040211	0.953125	1.831234333	up
Com_18806_pos	AKK	C15 H31 N5 O4	363.24764	14.042	364.25378	Invalid mass	No results	No results	3914759.772	2584711.384	1913039.588	1578135.24	2752324.54	1914677	2507935.939	2444781.525	1377221.685	1283716.826	974509.288	1347744.181	773293.0206	982261.6604	1273469.175	2119942.943	1.935457726	0.952674797	0.000428349	0.953125	1.200108117	up
Com_3475_pos	PC (15:0/16:0)	C39 H78 N O8 P	719.54772	13.863	720.55499	No results	Full match	No results	64395340.78	75349835.59	34979281.46	71245446.87	82637021.1	78060366.47	72269148.6	60885741.42	40261053.21	33862184.79	36510523.42	59270393.95	29080488.99	24603989.91	21305867.35	34281043.44	1.933629904	0.95131169	0.000431741	0.953125	1.757174659	up
Com_23294_pos	PC (14:1e/8:0)	C30 H60 N O7 P	577.41315	15.669	578.42065	No results	Full match	No results	2940766.986	2485700.414	2260058.565	2772390.041	3026070.486	2409537.016	2829569.853	2225075.914	1826289.487	1627500.166	1195651.415	2642480.062	1633636.274	1404544.263	1236708.338	1404748.452	1.615007892	0.691541215	0.000492651	0.9375	1.768936131	up
Com_2047_neg	LPS 22:6	C28 H44 N O9 P	569.27582	13.899	568.26837	No results	Full match	Full match	4356602.935	3994630.574	3037662.916	2927058.621	4872663.084	2889653.012	2867904.383	3432511.001	1521011.959	1061054.287	1518791.436	2420255.441	1004129.193	758174.6635	2435331.598	2084480.415	2.216525733	1.148300112	0.000506968	1	1.88272649	up
Com_125_pos	PC (14:1e/2:0)	C24 H48 N O7 P	493.3175	14.215	494.32455	No results	Full match	Full match	1506495172	1305525646	1628504046	1882949746	1069560644	1716479565	1493126562	589985102.7	4733581628	2166105224	1912001145	3718688895	2807221570	2989735079	2333119540	2284892601	0.487795069	-1.03565292	0.000818252	1	1.715448944	down
Com_2067_pos	allantoate	C4 H8 N4 O4	176.0542	1.208	177.06151	No results	No results	Full match	78419612.86	53430562.39	62443331.99	58937601.47	76423644.87	86374425.13	61632244.04	57744583.27	183235335.6	160824747.8	125484380.2	133105784	103992550.4	122421267.5	127953691.4	125620496.1	0.494538231	-1.015846041	1.16E-06	1	1.698849575	down
Com_956_neg	15(S)-HpETE	C20 H32 O4	336.22988	12.891	335.22263	Full match	Full match	Full match	6372944.739	3196317.416	3859053.25	5927224.668	9257175.877	4647521.539	4832850.027	5725059.96	1356959.137	1483549.647	1557809.059	2867394.924	1304197.031	881311.8671	1764768.301	5435506.111	2.631484118	1.395876688	0.000596398	0.9375	1.557656114	up
Com_6282_pos	Eucalyptol	C10 H18 O	136.12549	13.982	137.13266	Invalid mass	No results	No results	23708958.68	17167909.89	16501238.95	18439093.42	27938158.92	14625815.07	21032839.18	21568952.48	9417351.596	5435515.829	6185808.147	15270530.04	6685638.921	6114470.072	8320801.203	17321714.72	2.153565544	1.106727233	0.000612823	0.9375	1.686773169	up
Com_2265_neg	2,4-Dihydroxybenzoic acid	C7 H6 O4	154.02633	6.996	153.01904	Full match	No results	Full match	3972987.26	2901881.416	3270411.992	4290647.061	3880701.18	3923328.593	925381.3743	3074931.443	1454424.063	1262972.939	832466.1181	1516964.026	702764.8098	1132272.663	1710786.808	1028346.825	2.721737898	1.444528143	0.000617669	0.90625	1.712334146	up
Com_3556_neg	N-Acetyl-��-D-glucosamine 1-phosphate	C8 H16 N O9 P	301.05593	1.203	300.04858	Full match	Full match	Full match	1215668.762	570392.3516	1171510.351	1518907.757	923117.9999	2099793.329	1098576.744	1055242.448	391029.7683	381444.0421	439431.9604	348324.8889	524872.3033	474259.6903	642868.6141	1094611.388	2.246582087	1.167731777	0.000633104	0.9375	1.688706325	up
Com_3839_pos	LPE 17:0	C22 H46 N O7 P	467.30224	14.87	468.30966	No results	Full match	Full match	76105105.49	77417431.13	76979563.09	59418333.38	66431375.52	69046180.19	82563444.26	66190873.05	45350602.17	64164226.25	45726418.48	33677868.6	43700625.96	64259506.17	39303534.69	37391430.59	1.536916324	0.620038621	0.000653583	0.96875	1.800532714	up
Com_1249_neg	PC (2:0/20:5)	C30 H50 N O8 P	643.34917	13.555	642.34222	No results	Invalid mass	No results	4724086.764	3497886.604	2667882.339	2612507.163	8459111.421	3310269.688	3596769.906	2813825.827	545814.4512	162017.5086	229623.2348	1250948.43	338094.5637	169611.5981	831725.1856	3018021.845	4.840059995	2.275024931	0.000655121	0.953125	1.779811574	up
Com_3020_neg	PC (2:0/18:2)	C28 H52 N O8 P	621.36473	13.729	620.35767	No results	Invalid mass	No results	1467694.434	1144182.438	663017.8456	742383.268	2614366.785	956595.4915	1022944.086	975100.9413	224738.963	47047.6141	119475.5672	356917.242	105521.1645	80982.02079	251475.2622	982789.4061	4.419787219	2.143976916	0.000658877	0.9375	1.707115939	up
Com_1238_neg	1,2,3-cyclopropanetricarboxylic acid	C6 H6 O6	174.01624	1.185	173.0089	Full match	Full match	Full match	6852265.397	6514184.06	3800683.266	12308129.86	8214080.717	8871239.955	8935050.96	10906557.97	2753002.829	6523442.124	2205639.059	4761019.247	2079771.623	2022788.344	3448584.665	4667403.008	2.333040779	1.222211524	0.000708248	0.9375	1.925516509	up
Com_22280_pos	PC (17:0/18:0)	C43 H86 N O8 P	775.61134	16.025	776.61859	No results	Full match	No results	1922206.833	1345356.53	2236855.429	1595542.989	2627832.764	867850.11	1161583.638	1154548.819	2286723.163	3905236.102	4400132.166	1458866.852	3140510.381	3669800.408	2669575.385	2597955.393	0.535118912	-0.902068579	0.00357805	0.90625	1.686637568	down
Com_11877_pos	Cuminaldehyde	C10 H12 O	148.08904	13.192	149.09631	Full match	No results	No results	9925070.175	7957781.516	9402402.034	11073976.67	9666924.873	6588953.436	6943030.48	11775312.68	6553624.417	5257227.054	5867345.89	5564126.571	6854008.094	6686231.652	5174583.056	6795057.86	1.504207912	0.58900399	0.000735827	0.953125	1.528971809	up
Com_910_pos	15-Deoxy-��12,14-prostaglandin A1	C20 H30 O3	300.20911	13.919	301.21637	Invalid mass	No results	No match	238799357.9	198579155.4	108337993.4	106045554.8	356634857.2	82499384.69	168833513.4	80023166.88	24456567.69	23598409.62	29269694.51	65281979.22	33472754.93	30816488.7	42962535.68	159074204	3.276219286	1.712031924	0.000743497	0.9375	1.476701436	up
Com_3068_pos	PC (14:0e/18:0)	C40 H82 N O7 P	719.58446	14.152	720.59174	No results	Full match	No results	83713119.87	101476245.4	55183599.92	45699515.78	80150296.36	105059553.9	104859818.1	57563369.28	52368703.53	36845762.41	59270012.04	43515790.87	39493671.96	38587973.01	27278176.95	34568498.54	1.909162208	0.932939684	0.000755248	0.9375	1.789071756	up
Com_9125_pos	Epitestosterone	C19 H28 O2	288.20915	13.721	289.21652	Full match	No results	Full match	8872237.553	7120834.952	6485774.184	8595287.202	12833048.14	9004299.764	7960773.219	10163901.91	4579603.549	2959009.753	4341895.197	5862049.856	4264111.867	4438351.589	4228070.708	9101689.95	1.785959659	0.836699493	0.000759096	0.90625	1.197063555	up
Com_1402_neg	LPS 20:3	C26 H46 N O9 P	547.2911	14.102	546.28375	No results	Full match	No results	6339916.965	8135438.005	5368069.567	4496503.607	8541427.188	3818108.14	4892800.336	6178697.694	3189417.656	1821957.033	2682245.318	4020962.162	2243990.614	1868266.926	5440579.908	2608397.598	2.000809483	1.000583801	0.000775945	0.921875	1.708890236	up
Com_529_neg	LPS 18:2	C24 H44 N O9 P	521.27538	13.937	520.26807	No results	Full match	No results	29828522.51	28273465.15	22729260.68	20483827.55	41365129.12	16518763.12	21573815.4	23308405.89	13193966.26	8138048.157	11899826.15	14282728.51	6616727.397	4223727.618	16308608.04	14419113.4	2.290917149	1.195925285	0.000790159	1	1.922847359	up
Com_18699_pos	Scutellarin	C21 H18 O12	462.08031	8.432	463.08719	Full match	No results	No results	1416145.909	1610263.268	1603152.851	1440420.447	1261438.555	1679109.111	1434827.189	1547183.518	6382567.996	2241371.002	3789978.863	1364656.058	3024591.155	1832005.431	1919725.826	2258841.769	0.525671891	-0.927765503	0.01665875	0.890625	1.68466098	down
Com_890_neg	LPA 16:1	C19 H37 O7 P	408.22753	13.848	407.22025	No results	Full match	No results	2154069.512	2201856.673	2811621.239	3653926.321	1708832.928	2295638.974	2412267.98	6270122.784	13656962.78	7776694.253	6462939.887	5709840.724	6508610.704	4800849.177	4382987.181	2249895.121	0.456040599	-1.13276583	0.006072799	0.875	1.660745451	down
Com_757_neg	PE (18:1e/20:4)	C43 H78 N O7 P	751.55245	16.317	750.54517	No results	Full match	No results	9316752.597	12470906.43	9181745.911	15486738.94	13360127.37	10666076.74	11393739.91	9394969.537	8219362.674	11663492.53	5760555.06	5463234.335	6164026.674	6848203.148	7184340.149	5523625.761	1.606125853	0.683584945	0.000816643	0.921875	1.460729239	up
Com_5490_pos	LPE 22:5	C27 H46 N O7 P	527.30058	14.542	528.30817	No results	Full match	No results	23172759.92	25307611.7	15188354.53	14357196.54	5905139.714	17854831.63	14830446.41	19593358.3	38554865.27	25184914.07	24572635.95	22617817.03	24384378.58	39248832.91	29193581.06	23000906.27	0.600683284	-0.735323578	0.009867968	0.890625	1.654548384	down
Com_2660_pos	Valerophenone	C11 H14 O	162.10468	13.925	163.11192	Full match	No results	No results	84543277.39	73261645.99	46043867.01	57584205.24	103478220.7	44984333.16	61145906	49721070.69	17634497.13	9310079.08	13819060.61	26053210.15	16207118.21	10588935.74	19304240.52	75954973.52	2.75722293	1.463215918	0.000832903	0.90625	1.574037608	up
Com_3880_neg	LPS 16:1	C22 H42 N O9 P	495.25983	13.783	494.25244	No results	Full match	No results	892004.4735	799775.0394	665884.1956	678622.9717	1514128.561	532610.1295	670223.7814	627165.8455	323265.9254	239156.7628	222101.9018	483025.4263	203868.3561	97009.36603	415811.4296	507536.469	2.560589687	1.356476091	0.000903043	1	1.603224153	up
Com_3115_neg	LPS 20:5	C26 H42 N O9 P	543.25994	13.665	542.25281	No results	Full match	No results	1813633.804	1659399.845	1467957.861	1404726.2	3033904.048	975582.2646	1627452.294	1660503.531	851512.6317	657376.1314	867801.8238	996021.8686	401872.1541	366039.3992	1077837.12	1049409.55	2.17668177	1.122130502	0.000916471	0.953125	1.83915961	up
Com_4400_neg	LPE 22:0	C27 H56 N O7 P	537.37973	16.251	536.37225	No results	Full match	No results	974551.2684	718951.9752	836806.6082	794532.7381	1243361.288	1015609.924	1339115.242	670033.0576	546474.0575	702697.5416	679456.4026	605391.9203	614478.2822	495450.9552	631647.721	453412.6549	1.605613616	0.683124757	0.000930739	0.96875	1.841382666	up
Com_2151_neg	Phenylacetaldehyde	C8 H8 O	120.05743	8.735	119.05038	Full match	No results	No results	609900.4531	443785.9705	669101.5996	856188.4866	646510.6579	692081.6314	624674.3649	770959.6553	3402866.766	4144254.25	3034570.069	1097753.992	951431.5338	3058718.361	1554637.881	3399326.136	0.257378237	-1.958038025	0.000295078	1	1.633360007	down
Com_5585_pos	6-Pentyl-2H-pyran-2-one	C10 H14 O2	166.09966	13.981	167.10692	Full match	No results	Full match	26714411.63	19086673.07	22291201.17	24045002.93	35366045.29	18967199.68	22947499.37	20731713.17	8422258.113	5680123.974	6586271.088	14580597.43	6076752.322	4426736.816	8867157.023	24365078.64	2.406807234	1.267120598	0.000984575	0.90625	1.629329194	up
Com_5380_neg	(S)-beta-Aminoisobutyric Acid	C4 H9 N O2	103.06288	1.211	140.01149	No results	No results	Full match	221855.717	203338.8167	229092.7911	380893.4803	331774.1877	522327.5819	423802.8768	378997.5674	76608.97576	92167.08228	84500.49187	79233.0808	58564.75985	40659.77732	106888.1918	432780.112	2.77133639	1.470581838	0.000986646	0.890625	1.764049785	up
Com_3401_pos	Choline	C5 H13 N O	103.10019	15.346	104.10748	Full match	Full match	No results	84399907.15	80211205.03	55427917.95	71404593.86	77861988.73	87332481.45	88866912.88	69315679.51	55931735.72	44547115.11	44090423.44	82495966.96	38782034.42	47213885.9	34629954.5	41797557.16	1.578532904	0.658584334	0.001000478	0.90625	1.930948015	up
Com_21_pos	16(R)-HETE	C20 H32 O3	342.21725	13.98	343.22458	Invalid mass	No results	No results	17106096426	10309542389	11514316123	12079909080	20211771653	10169268017	13402522095	12329517508	1403288380	2432500003	2980272282	7764917841	2522149109	2004464488	4104832779	12594462029	2.99168547	1.580958506	0.001009629	0.921875	1.734352972	up
Com_2177_neg	PE (18:1e/22:5)	C45 H80 N O7 P	777.56841	16.506	776.56097	No results	Full match	No results	2162713.843	3361933.675	2479025.628	3249873.689	3076346.519	2188364.254	2303170.737	1857992.911	1683349.393	2536618.971	1445367.344	1080402.608	1607115.923	1653124.133	1568244.701	1362489.584	1.598506653	0.676724749	0.00102378	0.921875	1.197089731	up
Com_12170_pos	7-Hydroxy-3,4-dihydrocarbostyril	C9 H9 N O2	163.06375	8.929	164.07104	No results	No results	Full match	1929161.747	4527288.44	10162056.4	13984970.61	3290121.962	3671490.884	4099824.019	3187125.987	1017626.6	1592444.408	1394579.279	1639833.749	1537441.08	1231945.074	2860955.333	934540.9576	3.673576358	1.877185262	0.001032094	0.984375	1.978209061	up
Com_917_neg	2-Hydroxyvaleric acid	C5 H10 O3	118.0629	1.787	117.05571	Full match	Full match	Full match	8370323.219	6686740.449	10688485.49	13586286.46	9530338.179	9944056.53	8297756.172	14794575.55	6191839.338	8721126.002	6530887.854	5621656.103	5310183.667	5080438.211	5195756.543	7238076.132	1.641583912	0.715088498	0.001059218	0.9375	1.558016757	up
Com_5358_pos	2,6-Di-tert-butyl-1,4-benzoquinone	C14 H20 O2	220.14666	13.711	221.15399	Full match	No results	No results	25892600.53	22774794.23	19448674.81	22187681.27	44090875.55	20857753.04	19506291.97	24697674.47	7511245.655	4480617.351	6409733.156	14240521.11	6988860.675	4468511.076	6950938.606	27568515.93	2.537001095	1.343124142	0.00108119	0.890625	1.48779164	up
Com_30268_pos	Papaverine	C20 H21 N O4	339.1505	11.487	340.15793	Invalid mass	No results	No results	1286268.566	1364801.986	1299003.29	1963212.351	1302523.655	1242466.832	1415412.439	1236653.242	802980.3472	1232194.306	575684.9488	663016.2769	421593.1715	671240.823	1145419.96	729223.8752	1.780117404	0.831972394	0.001125933	1	1.909486354	up
Com_1705_neg	PE (18:1/18:2)	C41 H76 N O8 P	741.53136	16.614	740.52496	No results	Full match	No results	2272161.113	5329354.676	4204297.051	5472532.709	3292810.829	5634869.084	7509633.38	6926383.231	2438293.016	3083001.469	1890484.439	1478767.755	2171903.668	2449766.348	2118516.124	3637948.556	2.109227989	1.076715046	0.001164963	0.921875	1.703415496	up
Com_776_pos	DL-Lysine	C6 H14 N2 O2	146.10593	1.161	147.11314	Full match	Full match	Full match	440616400.6	384731987	334269295.8	479040240	572071147.6	660496521.2	520231416.4	510850199.6	299902348.2	332286887.8	346387937.6	227874036.9	244943911.9	274054250	395106624.2	405933895.4	1.544556826	0.62719295	0.001212063	0.921875	1.777982875	up
Com_474_pos	Eicosapentaenoic acid ethyl ester	C22 H34 O2	330.25632	14.302	331.26364	Full match	No results	Full match	487502193.5	241997854.8	247371366.1	272093781.4	748131696.8	207490737.8	321364934.2	274927303.1	24625564.63	13015206.24	25726184.28	104404574	23678041.86	9581054.528	28438999.12	462367211.2	4.048468833	2.017376371	0.001255813	0.90625	1.631201971	up
Com_6804_pos	13,14-dihydro-15-keto Prostaglandin E2	C20 H32 O5	334.21468	11.107	335.2218	Invalid mass	No results	No match	11521531.79	6621485.477	5649518.411	5466444.752	18396631.7	4062954.631	9240317.125	7861640.619	1649752.863	596486.5076	1334461.61	3606051.036	1015487.078	770488.9757	800076.3983	9871498.63	3.50333245	1.8087279	0.001306769	0.90625	1.41348202	up
Com_1982_neg	4-Pyridoxic acid	C8 H9 N O4	183.05308	6.017	182.04585	Full match	Full match	Full match	1812582.264	1379161.896	1771748.136	2072891.063	1738978.352	2618379.281	2095622.695	2566195.491	520347.6813	1128350.053	1040685.375	1060331.509	1920786.862	1089916.033	1176651.625	1018836.529	1.792734289	0.842161674	0.001312553	0.9375	1.533781793	up
Com_2729_pos	ACar 13:0	C20 H40 N O4	357.28844	12.878	358.29565	No results	Invalid mass	No results	31468470.46	32583555.49	49801679.94	54923787.86	14895599.88	11767054.21	25564221.97	76591089.01	41486426.71	70925665.99	75139731.08	86698893.65	108022020.7	78092415.38	50295279.56	73095481.59	0.509794336	-0.972012751	0.009492268	0.875	1.630322828	down
Com_281_neg	Citric acid	C6 H8 O7	192.02687	1.207	191.01961	Full match	Full match	Full match	48054736.68	39248505.18	44591951.82	71722137.94	63697038.03	48467394.65	53606260.33	50978613.05	26290574.18	40828473	31673444.13	22892734.12	42517813.83	21023657.26	33846449.72	42413629.96	1.607601898	0.684910186	0.001401624	0.953125	1.407567531	up
Com_12037_pos	PC (17:0/18:1)	C43 H84 N O8 P	773.59583	16.257	774.60382	No results	Full match	No results	3834399.845	3363509.451	5087271.844	6593976.549	4031338.425	3954685.598	2687113.784	3784181.918	3591612.671	5911634.776	10856074.69	5115786.442	11650339.17	4625588.298	11050256.79	11748786.02	0.516443636	-0.953317192	0.01145232	0.84375	1.623408855	down
Com_13040_pos	5-Hydroxyindole-3-acetic acid	C10 H9 N O3	191.05868	7.027	192.06592	Full match	Full match	Full match	7035424.438	5417135.271	7630187.263	7589016.434	5555308.859	8555449.636	7977054.28	10726003.31	3847140.785	5476020.894	4132246.113	4187822.609	5406405.321	5806232.985	4613296.262	6462914.013	1.514711506	0.599043042	0.001456641	0.921875	1.36595429	up
Com_16599_pos	N-Phenylacetylglutamine	C13 H16 N2 O4	264.11174	7.681	265.11877	Full match	Full match	Full match	5282326.918	4231385.279	5607218.41	4289783.442	6210404.449	7726387.701	5935339.162	7641135.299	1116895.655	3330248.52	2776523.446	1704091.722	3561347.092	4147197.061	3955648.744	2202153.88	2.058601483	1.041664571	0.001460772	1	2.000592853	up
Com_3412_neg	Cortodoxone	C21 H30 O4	346.21434	11.737	345.20709	No results	No results	Full match	896236.1018	1475955.708	1292019.181	1724185.315	1324581.622	1278082.792	1260919.719	1586161.503	1013448.019	1079121.07	838046.5947	634766.4523	382031.4005	793685.037	678344.3238	907008.8709	1.713147012	0.77664896	0.001495035	0.953125	1.531163838	up
Com_2456_neg	Arachidic acid	C20 H40 O2	312.30258	15.12	311.29538	No results	No results	Full match	3413166.976	2747125.203	2091307.902	1999520.401	4609836.74	2985578.001	3218666.79	1563203.955	1759374.111	1757335.413	1144662.826	1964375.795	1444419.055	896433.9032	1306659.929	1693175.942	1.890989441	0.919141308	0.001506894	0.9375	1.715315409	up
Com_5339_pos	5��-Dihydrotestosterone	C19 H30 O2	290.2249	13.866	291.23218	Full match	No results	Full match	26266028.04	16193828.97	14602095.94	18941032.64	25399464.97	15280522	19482822.87	18276558.68	11492790.66	4283995.071	9470291.066	10514859.85	8796190.33	12313305.92	8839947.758	16791634.01	1.871960131	0.904549708	0.001518949	0.953125	1.219524638	up
Com_1546_neg	3-Methylhistidine	C7 H11 N3 O2	169.08486	1.789	168.07758	Full match	Full match	Full match	4700389.5	4353383.549	7079959.276	9099053.524	5949280.141	7659626.279	6272620.478	8327287.813	3860720.974	5346596.605	2968886.977	3949836.293	4434305.008	4562776.347	4091232.571	4285968.446	1.595256267	0.673788202	0.001560004	0.9375	1.955645108	up
Com_30488_pos	Oxazepam	C15 H11 Cl N2 O2	286.05081	1.15	287.05826	Full match	Full match	No results	499025.7077	290255.3849	457162.9825	740986.2103	293781.2294	582630.1143	912148.5103	762966.2753	1831238.586	1342389.153	984189.2564	796978.9856	1654022.945	1675003.93	711001.9238	1558049.192	0.430115666	-1.217203416	0.000717265	0.9375	1.617404818	down
Com_930_pos	13-HPODE	C18 H32 O4	312.23098	16.969	313.23834	No results	No results	Full match	10384991.6	214822741.4	116067830.4	12004140.63	25473133.91	26585554.32	66248050.09	127849146.3	142663035.1	68737895.66	216719071.1	43233940.05	277079921.9	421934618	241762543.5	160582246.9	0.381147409	-1.391579027	0.022740094	0.859375	1.60691861	down
Com_18670_pos	ACar 7:0	C14 H28 N O4	273.19455	9.923	274.20197	No results	Invalid mass	No results	283559.1633	334482.1097	379691.6647	341776.7109	213666.4417	273662.0655	281473.7584	1004224.718	1266796.209	1240490.924	1381064.673	510529.3536	5455728.382	1051676.881	386309.424	512637.4834	0.263657358	-1.923263835	0.008073456	0.953125	1.592265352	down
Com_8731_pos	Estradiol	C18 H24 O2	272.17771	13.712	273.18481	No results	No results	Full match	14446023.04	8558931.252	8990845.107	10862723.33	18364979.73	9577358.561	9562472.3	11439562.43	3311371.112	2101745.188	3543996.555	7116823.36	3204726.788	2259565.844	3392037.367	13741589.61	2.373894239	1.247255662	0.001732623	0.90625	1.463636749	up
Com_4066_neg	N-Acetyl-DL-glutamic acid	C7 H11 N O5	189.06363	1.213	188.0563	Full match	Full match	Full match	818777.3053	583450.0919	1134555.831	1111689.114	1274420.887	611881.401	837195.1491	1279640.587	421916.5503	581612.4219	484114.6048	348272.6369	807724.4792	290386.2044	694519.179	470876.8761	1.866509129	0.900342565	0.001746975	0.9375	1.531225793	up
Com_571_pos	Docosapentaenoic acid	C22 H34 O2	330.2564	15.083	331.26382	Full match	No results	Full match	366313437.7	393031934.3	281651069.4	183113690.6	225425905.5	357107385.7	298643816	225672761.1	341938167.7	299319416	496527291	452595627	452702377	788776661.5	545716400.5	586258123.2	0.588056907	-0.765972321	0.002894454	0.90625	1.556728312	down
Com_1654_neg	PE (18:1e/22:6)	C45 H78 N O7 P	775.55258	15.998	774.54535	No results	Full match	No results	3730577.266	3635668.554	4080732.706	5220328.738	6434766.042	4184406.846	4558595.424	3385990.775	2969863.944	4344734.443	2195806.192	2353627.646	2756932.984	1632320.222	3231416.045	1956139.453	1.643175586	0.716486651	0.00192011	0.921875	1.473355212	up
Com_740_pos	VNK	C15 H29 N5 O5	341.20497	13.712	342.21225	Invalid mass	No results	No results	381313629.9	288407102.6	239748853.2	268944032.8	538497023.6	239843443.3	280698495.9	422952529.5	92342963.13	28180665.15	75706931.12	161109950.5	58253428.65	27608460.54	62074496.65	379983417.6	3.005223515	1.587472296	0.001968468	0.921875	1.579472253	up
Com_161_pos	Isotretinoin	C20 H28 O2	300.2091	13.711	301.21634	Full match	Full match	Full match	1940723405	1460310967	1268703843	1459099728	2985044000	1275801005	1445996865	1862440709	554242268.4	175752966	378324405.5	875064920	316680764.8	204087395.9	367662682.7	2067567832	2.773245134	1.471575145	0.002043965	0.890625	1.496655336	up
Com_4288_pos	(+)-ar-Turmerone	C15 H20 O	216.15177	13.951	217.15903	Full match	No results	No results	32505640.08	27016139.14	20264594.28	20474680.15	45625306.29	19055030.58	23367420.11	16709214.05	8061760.021	4942669.715	7517194.84	14732774.82	5189128.96	5199422.809	9809726.411	30926566.87	2.373463972	1.246994151	0.002086639	0.90625	1.44559315	up
Com_2285_neg	PC (2:0/20:4)	C30 H52 N O8 P	645.36488	13.697	644.35767	No results	Invalid mass	No results	1626897.076	1974641.361	911245.0307	745703.2677	3397151.293	1028734.048	1101845.776	1020771.798	346586.0167	90646.80048	119335.1512	504244.6805	148655.0488	80796.89403	402374.7289	1619531.102	3.564728907	1.833792366	0.002106094	0.921875	1.616272065	up
Com_10808_pos	Maltotetraose	C24 H42 O21	688.20548	1.346	689.21289	Invalid mass	No results	No results	10931500.94	7320510.671	4214242.822	5433192.075	16658220.68	1793909.562	8095179.93	7207543.516	2620538.603	1115659.476	320666.7888	1522134.035	760164.6319	757915.0636	1577977.707	7857299.814	3.729311161	1.898909176	0.002139554	0.90625	1.576619318	up
Com_2805_neg	17��-Hydroxypregnenolone	C21 H32 O3	332.23503	13.283	331.22763	Full match	No results	Full match	1833928.435	1439713.638	808486.1778	964052.1107	3640818.739	1253766.865	1463021.173	1087172.444	235882.777	101975.5574	244605.3042	555927.2881	240685.8559	89597.99467	213279.7269	2281531.901	3.151508119	1.656042379	0.002310901	0.890625	1.622068499	up
Com_1176_neg	Fumaric acid	C4 H4 O4	116.01099	1.214	115.00382	Full match	Full match	Full match	5142352.557	2427432.406	4675612.048	6602814.253	4074957.035	9145436.827	5922021.211	8130277.524	1849658.563	2209819.972	2312693.878	1779845.686	3256539.165	2181174.007	2725163.483	5676954.483	2.097181704	1.068451865	0.002357963	0.90625	1.575483294	up
Com_3884_neg	PG (16:0/18:2)	C40 H75 O10 P	746.51116	15.924	745.50433	No results	Full match	No results	1473452.201	757579.2459	701717.2903	867086.3285	624710.2278	1038036.699	1442300.376	755627.3313	426776.7118	626934.4521	489056.6341	473221.0989	566642.1051	605822.292	646504.1976	570682.5417	1.738796098	0.798088763	0.002360906	0.96875	1.207129536	up
Com_4057_pos	4-Ethylbenzaldehyde	C9 H10 O	134.07349	13.981	135.0807	Full match	No results	No results	49823431.54	35810686.66	27085313.67	32213685.04	57768535.54	25563991.94	37571235.29	32563104.4	12368105.85	8404120.638	8893594.335	23592496.58	8415812.012	7692698.095	12491309.05	48230168.99	2.293826357	1.197756184	0.002363568	0.90625	1.524561008	up
Com_697_neg	LPA 18:2	C21 H39 O7 P	434.24299	14.721	433.23578	No results	Full match	No results	21326202.56	13659822.55	23186053.15	29572866.79	27867888.87	24155218.14	27010685.04	24626306.02	10788047.46	23254888.48	11086915.97	9191470.091	11469534.82	5835879.749	16303573.86	15871990.14	1.843938353	0.882790424	0.002427253	0.921875	1.964701207	up
Com_266_neg	Prostaglandin A1 ethyl ester	C22 H36 O4	346.25052	13.498	345.24335	Invalid mass	No results	No results	28709208.83	16541561.75	16294464.89	20131339.81	53848333.08	15555339.01	21910425.04	25100364.24	1878839.963	1151033.192	2124218.76	9056157.223	2783171.569	1088871.812	3564701.705	40061196.19	3.210125517	1.682629708	0.002446782	0.890625	1.538570825	up
Com_2927_pos	4-Phenyl-3-buten-2-one	C10 H10 O	146.0734	13.978	147.08057	Full match	No results	No results	55893449.43	55398427.49	43554602.61	43450984.28	97063179.64	41841878.5	57322833.18	44948462.88	20072901.58	10466308.21	9954610.227	31030005.12	10011873.37	9628448.117	20236357.77	68990459	2.436229674	1.284650149	0.002527815	0.890625	1.55598216	up
Com_4942_neg	19(R)-Hydroxy-prostaglandin E2	C20 H32 O6	350.20921	11.518	349.20203	Invalid mass	No results	No results	122229.8893	119211.7106	114306.5424	145873.3415	152070.6228	102730.3614	116857.357	159117.9967	46858.06095	75950.28291	70271.14866	76821.83516	80352.90753	46872.02737	85943.95758	141154.4617	1.653888178	0.725861695	0.002594867	0.921875	1.391966273	up
Com_1058_pos	PC (14:0e/22:5)	C44 H80 N O7 P	765.56872	14.934	766.57587	No results	Full match	No results	235282404.8	279843107	89187301.67	223920563.6	316494136.6	224955986.3	103549423.4	128182698.6	81561941.06	68624760.73	100591775.7	171661043.2	84042374.44	65488157.22	73841962.67	73104846.72	2.227539382	1.155450939	0.002677886	0.9375	1.4800244	up
Com_11936_pos	indoline-2-carboxylic acid	C9 H9 N O2	185.04558	8.44	186.0529	Invalid mass	No results	No results	2751762.307	1066760.724	4283248.057	1123357.488	1640380.544	4160251.961	2510461.233	1581357.511	741277.9084	1100922.519	752305.8022	1270416.477	1003880.181	899849.2579	1056804.765	611047.1276	2.570775156	1.362203435	0.002700957	0.953125	1.055274425	up
Com_24207_pos	N-Acetyl-aspartic acid	C6 H9 N O5	175.0485	1.87	176.05574	No results	No results	Full match	2336488.029	1620865.427	2341574.284	2342871.703	1681453.782	4053957.699	2757041.744	2539679.289	1267501.548	1375006.34	1601759.074	1278628.838	1560069.189	1448425.232	1860618.395	1867443.676	1.604796975	0.682390792	0.002742341	0.9375	1.809015776	up
Com_14392_pos	PB-22 N-(4-Hydroxypentyl)-3-carboxyindole metabolite	C14 H17 N O3	225.13697	11.581	226.14429	Invalid mass	No results	No results	4081307.121	1437227.152	2409847.204	3033357.593	2029422.65	1450698.788	1613991.199	3720493.812	3435688.756	5262464.003	2365727.781	3768371.8	8337605.701	9020594.511	2789191.376	3814950.038	0.509770654	-0.972079772	0.013410257	0.828125	1.547441856	down
Com_3205_pos	Oxymatrine	C15 H24 N2 O2	264.18812	13.71	265.1954	Invalid mass	No results	No results	53032427.21	38111002.68	30164430.85	38431195.32	82037961.49	32145053.05	39712274.77	49786818	12627848.59	3634903.974	10054210.82	22714673.99	8859135.015	3569214.394	9412466.809	55555437.39	2.874533147	1.523327667	0.002810298	0.890625	1.505967566	up
Com_1084_neg	5(S),15(S)-DiHETE	C20 H32 O4	336.2299	11.79	335.22263	Full match	No results	Full match	1631537.364	789167.1302	1335575.028	2101956.789	5580781.531	1366890.513	2308017.697	1909782.596	350082.8443	491720.0717	755218.7529	808502.7127	488535.3091	436819.4848	360858.0121	2455648.3	2.769259986	1.469500504	0.002856037	0.875	1.12071238	up
Com_12361_pos	3-Succinoylpyridine	C9 H9 N O3	179.05621	5.825	180.06357	Invalid mass	No results	No results	190929.9652	114422.1629	1055347.732	1076628.365	160503.1918	1038982.844	84487.31974	1131601.715	2223670.755	2300152.092	1957540.201	3273923.319	2575953.14	2149176.81	1770727.73	1854009.019	0.268039893	-1.899480357	0.003072067	1	1.545173512	down
Com_1766_neg	3-Methoxyphenylacetic acid	C9 H10 O3	166.06268	7.125	165.05539	Full match	No results	Full match	502718.1558	435070.7375	569421.9833	676401.9624	607204.3737	566511.9942	535920.8411	642321.9307	5103452.674	898762.007	1079311.842	747425.6718	808517.0552	663176.887	1128180.65	1018825.693	0.396201054	-1.335695377	0.020390589	0.984375	1.531936021	down
Com_26589_pos	4-methoxy-6-(prop-2-en-1-yl)-2H-1,3-benzodioxole	C11 H12 O3	192.0794	10.875	193.08664	Full match	No results	No results	2226535.828	1996817.546	2316515.841	2650831.808	2555995.056	2082865.271	2075047.513	2139531.576	968511.7181	2378359.665	1733036.083	1239401.808	1394202.548	1635775.041	1077449.185	1581552.145	1.502640522	0.587499913	0.00292887	0.90625	1.611046373	up
Com_27917_pos	KLK	C18 H37 N5 O4	387.27774	11.441	388.28513	Invalid mass	No results	No results	371679.7503	699010.556	378446.1228	773085.3561	406322.4705	276685.3201	324811.8937	577040.4215	476692.7088	825681.9775	1128240.017	875924.6789	985280.238	2257384.378	983275.5661	1707394.131	0.412027482	-1.279187528	0.001411275	0.953125	1.525239628	down
Com_3037_pos	1,4-dihydroxyheptadec-16-en-2-yl acetate	C19 H36 O4	310.2513	15.408	311.25848	Invalid mass	No results	No results	8220289.649	13981424.92	23385054.86	30608587.16	18158576.55	14148170.24	17840427.33	43557501.33	42220981.94	33398104.73	107935945.9	17061483.85	45042918.69	45457626.75	56187244.65	60687708.67	0.416429797	-1.263854793	0.004590948	0.890625	1.519326787	down
Com_114_neg	3-Indoxyl sulphate	C8 H7 N O4 S	213.00939	6.047	212.00211	Full match	Full match	Full match	173787775.1	117687888.4	113285322.2	153456080.5	153810938.5	185499133.3	166700145.1	149906871.7	78020498.79	113087534.2	116690467.6	89524105.35	162320950.1	67170693.37	98565723.24	82827749.23	1.502255079	0.587129799	0.003108399	0.90625	1.496869021	up
Com_15822_pos	Lysops 22:6	C28 H44 N O9 P	569.27783	16.923	570.2865	No results	No results	Full match	6704725.699	8729530.721	3231207.515	3424418.385	6541591.154	1753526.22	5246080.411	3748206.033	2759504.267	2087325.213	1911346.579	2678743.744	1198703.185	1495430.592	1918467.788	2642585.207	2.359156165	1.238270922	0.003176426	0.90625	1.677673047	up
Com_25387_pos	Aflatoxin M1	C17 H12 O7	350.04372	1.164	351.0509	Invalid mass	No results	No results	1337348.743	906268.6271	933074.028	994227.6357	996032.2294	2272179.714	3407648.99	3139649.495	538553.7478	618192.6208	528054.526	458794.985	904288.6307	693683.576	705082.9712	873844.1979	2.628783373	1.39439526	0.003232152	1	1.805207618	up
Com_1616_neg	PE (16:0/22:6)	C43 H74 N O8 P	763.51579	16.076	762.50861	No results	Full match	No results	1353281.146	5101715.256	1873462.975	3384538.276	2954499.476	2000866.471	8108166.077	4621688.113	2031164.68	1243829.534	1139965.913	1195832.735	1277887.847	741941.5988	1349786.456	1712769.173	2.749249845	1.459038022	0.003260472	0.9375	1.667406204	up
Com_4025_pos	PC (16:2e/20:2)	C44 H82 N O7 P	767.58464	15.873	768.59192	No results	Full match	No results	72477740.39	47821226.36	37230222.96	33976328.23	52838144.36	78947942.61	48496885.01	38385722.03	29318269.36	33495825.88	30722049.13	30255379.18	30877058.63	28346914.44	32782161.39	30875945.84	1.662821662	0.733633448	0.003291668	1	1.538784172	up
Com_1061_neg	Glutaconic acid	C5 H6 O4	130.02654	1.153	129.01923	Full match	Full match	Full match	7872652.027	5309527.155	7671824.091	10495073.39	8511301.392	8895414.423	5580692.921	9546673.706	5010445.347	5327813.836	5283934.263	4631359.967	3907790.307	3512761.975	5259523.057	8343770.916	1.54765464	0.630083569	0.00330374	0.921875	1.296693988	up
Com_20489_pos	1,4-dihydroxy-1,4-dimethyl-7-(propan-2-ylidene)-decahydroazulen-6-one	C15 H24 O3	252.17085	9.654	253.17805	Invalid mass	No results	No results	1399885.826	1497094.266	1609829.345	1223663.071	2090347.826	2147666.958	1825262.402	1820572.17	3342438.618	5567227.784	2079452.619	2472484.874	2678997.323	2443954.492	2413239.351	1501449.156	0.605101297	-0.724751417	0.012969914	0.890625	1.512201289	down
Com_3470_pos	L-Ascorbate	C6 H8 O6	176.03254	9.886	177.03975	No results	No results	Full match	14167438.57	19270642.93	18630810.57	24565064.14	14612211.85	17339337.87	23613436	23327791.05	88984460.4	78262729.63	83194269.39	48394504.83	44077546.08	53827557.82	37837763.21	57600064.31	0.315996347	-1.662020215	1.99E-06	1	1.494389332	down
Com_1779_pos	Diosgenin	C27 H42 O3	396.30311	13.98	397.31027	Invalid mass	No results	No results	50525669.51	43803279.09	85827422.26	85679393.29	38304253.82	75623078.13	50561794.94	119912607.7	100502815.3	121723411.6	112841058	65766490.93	80104818.57	105716570.1	64430066.89	226614899.1	0.626908302	-0.673673659	0.038287895	0.78125	1.492594547	down
Com_14752_pos	Taurodeoxycholic acid sodium salt	C26 H44 N Na O6 S	521.27698	13.478	522.28448	No results	No results	Full match	4484919.455	4390646.254	2712648.731	3644254.586	2200998.166	3176884.722	4094356.641	2651472.136	828429.5189	1031802.782	1513071.148	2675541.858	1030811.244	661046.6761	804933.428	4141478.265	2.156217616	1.10850279	0.003727108	0.875	1.444932083	up
Com_13799_pos	beta-Estradiol 17-Acetate	C20 H26 O3	314.18869	11.58	315.19595	No results	No results	Full match	5521267.971	3496670.547	3320174.576	3660247.874	3776512.094	2517711.651	3605770.156	4554471.147	1509646.907	1222581.156	1909436.493	2648750.772	2185443.01	1452777.067	1039435.26	4566364.371	1.841782072	0.881102365	0.003843571	0.875	1.297913014	up
Com_2135_neg	LPC 19:2	C27 H52 N O7 P	593.36842	14.957	592.36108	No results	Invalid mass	No results	4364681.995	2417942.588	1905169.885	4264520.785	2139094.292	4337601.452	2821516.449	3617392.074	1080838.47	2457752.188	1964353.744	2607762.012	1954908.562	972910.9807	1123201.75	1820240.843	1.850091382	0.887596532	0.003854348	0.875	1.72571009	up
Com_4474_pos	4,7,8-trimethoxyfuro[2,3-b]quinoline	C14 H13 N O4	237.1007	9.508	238.1078	Invalid mass	No results	No match	32534549.96	11055152.88	28949392.43	24970619.36	20183648.01	58407364.81	34819049.89	37081747.01	9539549.433	12297374.27	11745400.04	10693914.09	22709245.83	16711004.67	9782060.442	19457029.39	2.19595568	1.134848937	0.003867806	0.90625	1.486704034	up
Com_200_neg	D-(+)-Malic acid	C4 H6 O5	134.0214	1.196	133.01404	Full match	Full match	Full match	70398669.95	33277179.06	63383064.72	83810877.31	56643961.06	131153173.1	101395208.9	116152688.5	23073994.36	6858992.141	31405096.62	22714909.78	40285184.22	28730151.56	32975820.04	74742822.33	2.516286837	1.331296388	0.003914535	0.921875	1.677039882	up
Com_3049_neg	PE (18:2/20:4)	C43 H74 N O8 P	763.51667	15.736	762.50952	No results	Full match	No results	1249005.913	2415339.952	1325480.756	2122836.432	1553915.666	768854.0411	2783420.277	2211576.634	1324589.401	1095664.256	892648.6076	745371.5665	707528.4732	600396.5042	1163144.265	783823.8251	1.973212135	0.980546065	0.003937725	0.90625	1.851950779	up
Com_4211_pos	PC (16:0e/22:4)	C46 H86 N O7 P	795.6164	15.362	796.62427	No results	Full match	No results	41708201	55980431.57	49428066.03	27955907.41	34935398.14	74104773.37	58110452.7	29517378.24	26346296.19	5479834.675	22417905.32	23593549.91	16535031.58	17428937.09	5735724.913	35687672.18	2.426110134	1.278645043	0.004059516	0.953125	1.801985246	up
Com_19096_pos	Gly-Phe	C11 H14 N2 O3	222.10094	6.866	223.10828	No results	No results	Full match	2699968.899	1874830.277	1880472.778	2345172.296	2060045.611	6709536.969	4900627.274	5629662.508	1520112.932	1013682.856	1372695.039	1137970.889	1998526.388	1100044.991	1347029.022	2486953.635	2.34618683	1.230317901	0.004094144	0.90625	1.906082528	up
Com_1971_neg	PA (18:0/18:2)	C39 H73 O8 P	700.5044	16.31	699.49768	No results	Full match	No results	1622502.801	308032.3269	426786.1179	515766.7164	683505.9464	2092056.85	564366.4031	419330.6703	112584.3922	530349.891	323505.9434	186323.1733	492244.2065	113480.9868	55890.16635	134397.7931	3.403339302	1.76695099	0.004185501	0.875	1.243076505	up
Com_19580_pos	Glycyl-L-leucine	C8 H16 N2 O3	188.11665	6.32	189.12398	Full match	Full match	Full match	2353761.071	695728.6341	1765851.608	1388139.779	2388755.876	6398708.241	3400130.509	3459778.786	428033.3494	401403.7632	534397.495	912543.6844	1181776.306	415083.3533	584937.2027	2913974.172	2.9639734	1.567532501	0.004233471	0.890625	1.562643434	up
Com_3874_neg	ent-8-iso Prostaglandin F2��	C20 H34 O5	354.24061	11.94	353.23334	Full match	No results	Full match	641873.4422	380721.6357	424513.9302	534299.8381	1015489.316	309988.7131	500358.2409	439047.8756	162500.783	89247.41338	164215.7861	262111.6774	143178.8817	147972.8344	112915.1102	853515.9247	2.193720218	1.13337954	0.004354572	0.890625	1.228728183	up
Com_1428_pos	SM (d17:2/24:0)	C46 H91 N2 O6 P	798.66358	16.756	799.67017	No results	Full match	No results	94651760.53	81698291.25	93446874.98	52397871.43	74427126.3	33603521.42	57196221.97	54195584.69	114905249	99512135.68	116705646.6	92704759.37	136761509.8	159441398.8	148550034	137144302	0.538534126	-0.892890327	0.000801488	0.96875	1.47730411	down
Com_2094_pos	Leukotriene C4	C30 H47 N3 O9 S	625.30433	12.598	626.31152	No results	Full match	No results	42130801.13	33767398.16	23952752.31	20941646.06	85184641.14	17730917.63	35869221.53	15907190.57	1600257.13	788840.5011	1423116.501	8302326.707	3614016.819	977169.4371	1104693.846	100566220	2.327186903	1.218587082	0.004494124	0.875	1.444956863	up
Com_24634_pos	2-(2-acetyl-3,5-dihydroxyphenyl)acetic acid	C10 H10 O5	210.05105	7.495	211.05826	Invalid mass	No results	No results	2605557.979	1127824.258	3473120.284	2734766.024	3376261.08	1314305.864	1946518.086	2789403.507	1719496.366	802658.3996	1536950.994	1476880.008	1359425.807	775236.2752	1149876.146	1167120.086	1.939171733	0.955440574	0.004512008	0.84375	1.522991165	up
Com_1302_neg	(+/-)9,10-dihydroxy-12Z-octadecenoic acid	C18 H34 O4	314.24553	12.655	313.23819	Full match	No results	Full match	6727101.455	7774357.077	4447789.044	4582116.591	12339820.79	8457783.137	8000965.768	4223843.353	4500994.013	2704435.023	5819488.861	2397688.74	3484277.496	2579615.45	4055343.331	4972998.818	1.853320352	0.890112277	0.004549832	0.875	1.864029629	up
Com_2520_neg	11-trans Leukotriene C4	C30 H47 N3 O9 S	625.30401	11.514	624.29669	Full match	Full match	No results	498066.795	602051.324	335322.6301	471512.6034	1687053.007	364027.7094	682118.7315	372836.3408	19269.19016	26715.96999	32828.73192	183747.0826	37546.7874	18037.09981	29564.90434	1864970.311	2.265573407	1.179876237	0.004578929	0.875	1.422784022	up
Com_23922_pos	Diflorasone	C22 H28 F2 O5	410.19106	13.88	411.19833	No results	No results	Full match	793877.0149	783274.1844	766323.0504	732112.1921	881984.761	776819.8322	781393.2127	792406.3265	723052.5795	713254.8292	2236660.328	1550190.515	1050094.422	801206.4602	2265654.69	3884007.538	0.477021528	-1.067873719	0.039995576	0.734375	1.467309901	down
Com_2609_pos	(��)5(6)-DiHET	C20 H34 O4	338.24454	16.676	339.25269	Full match	No results	No results	103314758.3	852964.1617	141553600.8	85172403.37	73900454.49	83966566.33	79892961.32	568559.8974	478305.8391	454830.5875	1101564.117	903571.2886	941935.892	8471162.878	1204071.185	1179339.536	38.63119894	5.271694548	0.00485763	0.8125	1.720925633	up
Com_2036_neg	L-Anserine	C10 H16 N4 O3	240.12199	1.61	239.11472	Full match	Full match	Full match	1872548.111	1891837.187	4329979.419	5886372.422	1057269.035	2017648.556	4362821.905	5564037.777	564439.0699	416580.2104	1030915.82	842753.9283	1443472.425	1634579.101	1527090.568	2135959.993	2.811911398	1.491551137	0.004894755	0.890625	1.666387424	up
Com_185_neg	LPS 20:4	C26 H44 N O9 P	545.27559	13.914	544.26831	No results	Full match	No results	102244733.7	114388894.5	83255216.79	76972574.13	154742631.8	56117375.35	79561740.53	81074439.28	68576363.95	35135812.07	39201485.62	77973921.48	37355328.48	20034797.43	80399161.37	35954508.2	1.896345923	0.923222159	0.004920253	0.90625	1.827484571	up
Com_1764_neg	SM (d14:1/14:0)	C33 H67 N2 O6 P	678.49637	16.209	677.48834	No results	Invalid mass	No results	2246161.436	987613.9046	1756705.746	2491954.311	1655995.987	1765934.21	1856643.911	3386465.922	856206.7148	664344.5726	1155740.622	1355186.937	651551.7079	553220.7689	1227232.308	2043782.936	1.898080341	0.924541059	0.005076212	0.875	1.168695959	up
Com_12633_pos	Genistein	C15 H10 O5	270.05347	10.836	271.06079	Full match	Full match	No results	5094501.227	5049652.803	9113135.514	13131346.79	5364253.042	5615489.567	5338922.012	1954195.435	3818965.447	402462.7307	3903861.888	2816104.981	1215812.91	804052.6401	2273784.971	2316103.233	2.886506004	1.529324226	0.005199999	0.921875	1.078129441	up
Com_9915_pos	PC (18:5/18:5)	C44 H68 N O8 P	1538.9145	14.602	770.46472	No results	Invalid mass	No results	5799834.856	3503493.692	4226468.582	6573405.564	5349325.923	3549668.203	5235495.163	3461922.61	7390677.987	6004209.479	12153558.88	8652716.031	4134311.197	4625557.167	12528492.58	18859570.84	0.507062191	-0.97976539	0.017448427	0.84375	1.467175068	down
Com_1041_neg	4-Oxoproline	C5 H7 N O3	129.04255	1.219	128.03534	Full match	No results	Full match	11250498.01	8789467.265	8540983.022	14225274.19	15144774.87	11177382.1	12329274.85	10070060.84	5718026.476	5881002.865	8225787.054	6893325.312	8701507.046	3892113.342	8184715.454	11359295.26	1.555118738	0.637024739	0.005215451	0.90625	1.659463105	up
Com_2625_pos	19(R)-HETE	C20 H32 O3	320.23529	12.804	321.24261	Full match	No results	Full match	12430041.02	5165309.149	8691196.838	11136332.56	42146768.02	8011893.486	15687452.51	11276597.24	1297874.838	1571985.331	1744312.172	3888763.224	2526345.497	1674324.044	1544766.913	30835511.02	2.540721497	1.345238242	0.005259372	0.890625	1.138525038	up
Com_4856_pos	6-Ketoprostaglandin F1��	C20 H34 O6	352.22283	12.507	353.2301	Invalid mass	Invalid mass	No results	29868919.6	21202604.69	18636304.3	17816068.73	24169368.03	25061405.33	38223388.6	51474505.11	21342309.48	5789445.77	22585427.18	13334228.86	7996586.981	15141936.79	5557017.082	16487396.55	2.092243055	1.065050459	0.005290223	0.90625	1.834248286	up
Com_4177_neg	5-Methyl-dl-tryptophan	C12 H14 N2 O2	218.10541	7.26	217.09805	No results	No results	Full match	287908.214	272532.6733	253229.601	370947.5874	452089.6624	179498.558	246610.4164	247808.1426	138334.4842	133856.8015	64832.51234	216007.1575	55533.99975	122615.6878	73481.67847	327933.7866	2.040113716	1.02864957	0.005323624	0.890625	1.199649037	up
Com_393_pos	Ornithine	C5 H12 N2 O2	132.09035	1.158	133.09756	Full match	Full match	Full match	1238248910	848288614.4	967244214.7	1011651770	1399248174	1108896326	1525781728	28088990.41	156079656.5	152646725.5	116455239.6	90798466.75	77693231.18	130418236.7	82594717.27	131416131.7	8.66371164	3.114985226	0.005349965	0.875	1.642307558	up
Com_2345_neg	PA (18:0/20:4)	C41 H73 O8 P	724.50432	16.254	723.4975	No results	Full match	No results	1529155.062	704002.7542	929110.4295	1091987.151	1085860.731	1434431.178	1343274.323	1111217.905	412531.3155	431415.3176	683016.8091	683320.8087	394443.8267	367523.568	622772.0799	1586069.661	1.781291871	0.832923927	0.005437789	0.875	1.170986717	up
Com_11835_pos	2,5-Furandicarboxylic acid	C6 H4 O5	156.00623	2.061	139.00293	No results	No results	Full match	5354408.78	4763035.973	6031822.729	6521526.592	5127475.039	6873623.091	10295891.08	13474308.16	3174331.075	4110110.844	4589149.612	3510662.222	2938262.546	4184114.574	5034786.359	6108196.485	1.736783427	0.796417865	0.005743671	0.921875	1.478623555	up
Com_9797_pos	PC (22:6e/22:6)	C52 H82 N O7 P	863.56837	15.9	864.57635	No results	Invalid mass	No results	12516147.96	7488097.003	4770087.109	5392513.846	20312286.44	11385408.33	17086351.44	6190236.872	5983631.479	4058243.262	3462977.806	2617222.431	3539614.969	4393919.063	2865275.314	9916541.531	2.311267061	1.208683969	0.00596318	0.90625	1.580878101	up
Com_34995_pos	PC(16:0/16:0)	C40 H80 N O8 P	733.56529	13.896	734.57257	No results	No results	Full match	972555.4601	869126.6548	334537.5623	393365.2844	789550.3627	666742.4778	684794.0038	276011.1049	589425.0995	237303.3462	287281.9807	242709.0983	261150.7898	247327.2058	233263.9519	357316.4576	2.030591956	1.021900362	0.006016707	0.90625	1.34999373	up
Com_14990_pos	N-Stearoyl taurine	C20 H41 N O4 S	391.28038	12.566	392.28766	Invalid mass	No results	No results	431668.0726	1653799.572	117689.6707	1790427.941	850390.8564	372768.9995	117128.2189	2467479.904	959194.0982	1002092.644	8071430.876	3977415.824	8060508.694	3193123.922	3418072.232	5615355.301	0.227463312	-2.136294228	0.005210023	0.90625	1.465635835	down
Com_562_neg	Gluconic acid	C6 H12 O7	196.05809	1.223	195.05086	Full match	Full match	Full match	22207113.35	18736055.3	18316862.45	28897907.67	38435569.95	23647047.18	26390199.42	22159946.06	16116808.79	16744811.71	10165354.39	8636117.933	18844718.48	12378232.39	18046626.08	23980683.29	1.591428751	0.670322568	0.006132708	0.890625	1.653604289	up
Com_1633_neg	FAHFA (18:1/18:2)	C36 H64 O4	560.47785	14.652	559.47076	No results	Full match	No results	2364812.01	3228099.869	1994230.095	1189542.199	1614536.192	2022793.147	1805086.937	2498424.273	4661822.342	1885332.487	3850252.459	3655046.818	3914604.795	4645886.658	4401016.893	2930164.858	0.558290597	-0.840911836	0.001664774	0.90625	1.465283513	down
Com_7925_pos	PC (19:2/18:3)	C45 H80 N O8 P	793.56039	15.739	794.56805	No results	Full match	No results	12805816.86	11437983.31	6727980.27	9706414.954	15961929.43	12422364.54	27689790.14	7035002.192	5969080.687	6591942.1	6488802.979	7628152.741	4703316.061	5998526.514	6410205.628	8110046.78	1.999752114	0.999821177	0.006426	0.9375	1.779625836	up
Com_2257_pos	N-Oleoyl dopamine	C26 H43 N O3	439.30939	14.651	440.31641	Invalid mass	No results	No results	116327744.5	79846416.83	81924488.48	70859837.84	143937363.2	62480481.88	77304159.18	62409278.35	55501591.67	43477150.49	39599491.11	58344821.06	27294019.27	23961409.87	60151167.15	86904237.29	1.758679586	0.814492662	0.006528794	0.90625	1.324684198	up
Com_2339_pos	Nicotinamide	C6 H6 N2 O	122.04848	1.673	123.05573	Full match	Full match	Full match	104828563.6	52602575.31	139195792.3	87594261.11	103220943	127244805.8	166348028.4	149588570.3	87339260.14	47024399.47	74903905.91	68663876.69	64120281.8	62708675.48	44230250.47	94174205.76	1.713335335	0.776807544	0.006927339	0.890625	1.650549999	up
Com_1372_neg	3-Hydroxy-3-methylglutaric acid	C6 H10 O5	162.05267	1.214	161.04538	No results	Full match	No results	4934161.529	4526796.098	4354941.06	5609833.451	7832570.433	4587490.198	3939864.455	5606686.055	2292678.219	3566898.037	2985997.388	2431977.416	3738721.695	1771868.597	3543392.614	5886203.863	1.578791563	0.658820715	0.006943996	0.890625	1.39189761	up
Com_21562_pos	PC (18:0/19:2)	C45 H86 N O8 P	799.61139	13.21	800.6192	No results	Full match	No results	1247296.044	858620.2961	3330608.802	2170011.476	2292499.47	871943.4872	1059662.823	1210578.513	1635039.315	2122879.464	2766742.411	2143409.515	3804573.151	4224003.824	1734806.307	3615342.256	0.591524536	-0.757490084	0.020291786	0.796875	1.456709268	down
Com_7146_pos	p-Mentha-1,3,8-triene	C10 H14	134.10976	13.954	135.1171	No results	No results	Full match	17896093.83	16215583.15	14792571.73	16100896.42	24786818.33	17335031.28	21142216.04	8851325.789	9738251.897	7482125.205	9367658.728	12631189.95	7913955.644	8989438.134	9384988.535	20037738.56	1.602898836	0.680683375	0.007222801	0.828125	1.252840122	up
Com_3933_neg	N-lactoyl-phenylalanine	C12 H15 N O4	237.09992	7.782	236.09274	No results	No results	Full match	756839.2466	253926.5985	708109.7272	903660.1643	587875.4082	1491687.813	826945.5928	1161106.108	195009.4121	353766.3695	377856.142	225226.6176	525087.5916	379355.4784	313928.5099	725135.5757	2.161344188	1.111928836	0.007884848	0.875	1.482478109	up
Com_11093_pos	D-Ala-D-Ala	C6 H12 N2 O3	160.08521	1.354	161.09265	No results	No results	Full match	5814340.172	6337238.876	8785237.057	10198992.51	5955055.416	10251849.56	8926736.003	14902734.4	7125621.53	4077507.023	7283830.444	3763703.852	4641319.41	5204292.343	5902006.55	6267572.769	1.607834882	0.685119255	0.007886855	0.859375	1.198829959	up
Com_9883_pos	Styrene	C8 H8	104.063	13.715	105.07027	No results	No results	Full match	11326597.77	8992013.342	6758142.474	7314217.519	14731456.8	9657943.004	10088221.66	9167345.147	4231798.014	2264069.417	4115241.649	5917750.341	3882718.195	3244753.199	3633531.532	16050007.03	1.800557751	0.848443873	0.008012674	0.875	1.275343159	up
Com_29858_pos	(+/-)5(6)-EET Ethanolamide	C22 H37 N O3	385.26235	11.359	386.26968	Invalid mass	No results	No results	83627.70045	328918.9314	225084.1604	339226.4873	119368.4194	94167.02461	96407.46964	629402.4933	199314.0482	591799.4102	616636.7133	1030263.177	1096079.761	1786141.609	326741.6172	1234232.116	0.27846892	-1.844411778	0.002989499	0.859375	1.436636597	down
Com_19986_pos	3-(5,7-dimethoxy-4-oxo-4H-chromen-2-yl)propanoic acid	C14 H14 O6	278.07745	7.678	279.08508	Invalid mass	No results	No results	3323731.588	2697369.916	3627575.671	3608607.113	3791169.898	2888568.329	2095536.812	5352131.855	1720825.67	2575779.27	2395787.008	1408557.214	2667829.389	2942291.669	2398530.881	2016363.16	1.510799138	0.595311866	0.008190809	0.890625	1.370673292	up
Com_10717_pos	PE (14:0e/22:4)	C41 H76 N O7 P	725.53786	16.725	726.54456	No results	Full match	No results	8098821.581	10249160.81	9721339.537	4208702.386	6171986.509	7892510.289	8151986.345	8680933.032	3693158.68	5662382.385	1802295.748	2761815.853	7756835.214	3204475.694	4626892.994	6371231.529	1.76078724	0.816220595	0.008428083	0.90625	1.290354501	up
Com_384_pos	SM (d24:0/12:1)	C41 H83 N2 O6 P	730.60067	15.365	731.60791	No results	Full match	No results	1250390368	1253337463	536799684.3	725381448.7	824160627.5	858863818.6	321265712.5	540553210.5	518114926.7	560888464.5	418042749.9	565678141.3	317824341.5	320400081.9	235369081.5	319846151.3	1.938094166	0.954638669	0.008448607	0.875	1.360481695	up
Com_17839_pos	O-7460	C25 H48 F O5 P	500.31378	12.762	501.32098	Invalid mass	No results	No results	2080614.998	2207118.752	2515650.104	2291033.398	1281998.344	3217595.758	1343977.381	2510759.894	1329267.879	2511079.215	6915262.061	3500315.618	4118859.203	5510329.403	4112406.915	4344443.23	0.539508018	-0.890283695	0.021300915	0.859375	1.425307559	down
Com_6831_pos	Taurodeoxycholic Acid (sodium salt)	C26 H45 N O6 S	521.2803	12.914	522.28772	Invalid mass	No results	No match	13653813.35	32023202.57	15688135.21	17050904.96	30832629.66	14023805.64	16801976.61	24028510.34	21147742.22	6088311.061	10391183.45	16223454.19	14090587.52	7280963.171	9965621.268	7452286.226	1.771402355	0.824891942	0.0085742	0.84375	1.418960189	up
Com_31380_pos	PC (16:1e/18:0)	C42 H84 N O7 P	745.59955	13.205	746.60754	No results	Full match	No results	534841.9061	886369.7595	614971.247	690363.5158	529004.1535	490981.8858	458053.5757	659649.3376	499015.1123	726867.13	1181275.686	636918.0763	808614.9711	1542294.1	1376369.495	1535263.068	0.585585565	-0.772048105	0.018889462	0.828125	1.414127878	down
Com_5635_pos	PC (18:2e/16:1)	C42 H80 N O7 P	719.58446	15.144	720.59204	No results	Invalid mass	No results	766565.8722	1061606.697	3456788.34	997483.1367	1043493.017	868233.8515	1191521.395	1148583.1	5461547.884	12031393.13	1680415.139	629373.3271	7639479.622	11058817.54	42742220.08	4363158.518	0.123054757	-3.022627663	0.009896551	0.859375	1.401122204	down
Com_25984_pos	VNH	C15 H24 N6 O5	202.09966	13.929	203.10684	Invalid mass	No results	No results	1802661.092	991284.461	983782.2885	1068563.577	2139783.053	857629.6324	860449.8811	1161304.042	691856.6139	590129.541	670980.8772	814164.1191	588049.1332	571475.2318	543156.4793	1488873.574	1.655643332	0.727391912	0.009207575	0.90625	1.00692141	up
Com_9441_pos	O-Desmethylnaproxen	C13 H12 O3	216.07925	9.883	217.08664	No results	No results	Full match	2898605.91	2123668.192	2785085.378	2186845.137	2764503.383	2167901.82	2691432.127	1471888.867	19809104.45	15288791	17269173.92	9532327.595	7626545.814	11713500.2	7433555.216	11844114.58	0.189917222	-2.396557358	2.14E-07	1	1.39677094	down
Com_5845_pos	Genistein 4'-O-glucuronide	C21 H18 O11	446.08587	8.924	447.09323	Full match	No results	No results	41775946.33	22529277.29	12356395.99	9811116.475	29008320.49	21843165.28	20402656.24	2497527.185	10789891.87	929670.121	9546025.388	5231843.935	2106260.155	1774587.634	10543853.56	3909497.766	3.573914304	1.837505042	0.009500577	0.890625	1.148527221	up
Com_97_neg	PC (18:2/18:2)	C44 H80 N O8 P	841.5842	16.574	840.57703	No results	Invalid mass	No results	97292064.79	263605753.3	168917635.1	239478849	183415962.2	177001909.8	237695760.3	237620305.1	141848329.8	158436461	132133816.3	98942871.7	105222728.1	113340378.2	137223604.5	153232279.6	1.542731998	0.62548746	0.009710892	0.875	1.295656621	up
Com_1692_pos	L-Cysteine-glutathione gisulfide	C13 H22 N4 O8 S2	426.08903	1.352	427.0965	No results	No results	Full match	139456267.6	30397604.17	127650720.5	149901976.2	89083735.46	255962621.7	156694634.7	154715763.7	11210727.13	43704269.13	37554324.82	46255871.89	47685567.13	36846417.78	49485339.68	168457875.3	2.501954536	1.323055574	0.009716965	0.796875	1.426751319	up
Com_1812_pos	Thromboxane B2	C20 H34 O6	392.21814	12.255	393.22537	Invalid mass	No results	No results	107432242.7	101765347.3	103977877.4	107526674.5	101872661.1	44407121.77	59979646.93	99019602.81	114380441	46609935.16	24517650.23	64548901.63	21616152.41	27727000.73	51176251.32	44541284.96	1.837379916	0.877649964	0.009726701	0.796875	1.237520211	up
Com_334_pos	PC (18:4e/18:0)	C44 H82 N O7 P	767.58469	15.14	768.59216	No results	Full match	No results	73655677.69	76849963.69	552481540.5	121917265.5	117171198	117036630.1	112534506.8	151759178.9	318074424.2	846719948.8	311944645.8	89178099.32	670587079.5	1005553159	1704373020	321502440.3	0.251219218	-1.992981263	0.006346877	0.859375	1.391250264	down
Com_1639_pos	Tetranor-12(S)-HETE	C16 H26 O3	288.1704	13.886	289.17761	Invalid mass	No results	No results	67172886.59	52058897.15	50756858.25	62309688.77	73963822.17	41500143.73	50905534.22	116484976	82890560.22	137329627.2	117740341	134444838.4	109242732.2	110125159.4	101861622	98809184.85	0.577238201	-0.792761316	0.000815921	0.921875	1.386449267	down
Com_10723_pos	3-[4-methyl-1-(2-methylpropanoyl)-3-oxocyclohexyl]butanoic acid	C15 H24 O4	290.14982	13.018	291.15704	Invalid mass	No results	No results	16936195.55	9386048.828	8438408.94	10068196.63	13813485.98	6274605.604	10174362.14	7310645.35	8162669.098	8043445.853	4714038.564	5675542.115	6799304.586	7807537.923	6181494.679	5604623.598	1.55508659	0.636994915	0.00999146	0.890625	1.148633658	up
Com_13760_pos	Glycitein	C16 H12 O5	284.06912	10.419	285.07642	Full match	Full match	No results	3730345.442	3575825.294	7924857.246	11449762.94	3980572.254	4753256.976	4162934.939	2912723.176	5019197.469	484322.9889	3050818.612	2713001.102	1302435.11	489124.7998	2319373.411	1955074.116	2.451360189	1.293582481	0.010249555	0.890625	1.060868904	up
Com_2815_pos	Cafestol	C20 H28 O3	316.20411	12.123	317.21136	Full match	No results	Full match	54751763.43	61193028.05	54919642.59	56857605.65	59242494.55	29411898.51	42528451.15	68831571.29	68460480.2	34929048.39	18078001.36	37508918.24	17519357.44	17945629.97	33062552.15	29456312.9	1.664601318	0.735176685	0.011076077	0.828125	1.194762866	up
Com_3046_pos	D-threo-Isocitric acid	C6 H8 O7	192.02755	2.058	193.03485	No results	No results	Full match	36424018.78	35488836.53	45848953.52	46864731.03	37168136.1	59541829.38	96561480.82	104303618.7	24358336.54	31213114.4	36841979.99	24362755.51	23470775.05	29345028.97	42325482.26	43639386.2	1.808605751	0.854877957	0.011173421	0.875	1.404750699	up
Com_22808_pos	1,7-bis(4-hydroxyphenyl)-5-methoxyheptan-3-one	C20 H24 O4	350.15567	16.911	351.16272	Invalid mass	No results	No results	288682.8612	2675266.813	2397114.853	835602.0054	440838.9961	1104919.604	799133.2893	1171698.687	2476505.886	1926669.626	2682858.024	1139296.527	1719869.791	1930964.279	2752891.574	4331842.718	0.512278316	-0.96500027	0.019024685	0.84375	1.38002931	down
Com_251_pos	PC (19:1/19:2)	C46 H86 N O8 P	811.60958	14.152	812.61749	No results	Full match	No results	2281632973	2057780135	1252043236	840325359.3	2277777285	2711722890	2532480550	977697047.8	1382775865	1021935743	1175278324	1417368145	746179935.1	931709266.2	512096606.8	723639160	1.887434139	0.916426304	0.011267681	0.828125	1.543969122	up
Com_2528_pos	Corticosterone	C21 H30 O4	346.21501	11.774	347.22229	Full match	Full match	Full match	31078580.77	65769829.39	49820994.01	52673022.02	44311379.71	48250341.95	92024099.52	134766575.1	54607401.12	43399288.37	31386066.04	31291882.16	18799258.52	43617050.37	22618394.2	25645637.94	1.911428751	0.934651425	0.011333079	0.859375	1.50629942	up
Com_5624_pos	Linolelaidic Acid (C18:2N6T)	C18 H32 O2	280.24046	14.011	281.24774	No results	No results	Full match	8247020.687	17723831.13	9881951.589	7778642.374	8281841.187	22857023.72	14974767.79	7255624.39	35786373.91	11458768.81	42127689.27	9146306.615	29680057.6	21073653.63	13944929.34	24208098.52	0.517541676	-0.950253052	0.02618587	0.828125	1.377460303	down
Com_1701_pos	PC (14:1e/20:2)	C42 H80 N O7 P	741.56862	15.355	742.57556	No results	Full match	No results	239346902.4	205954329.4	89896025.55	146479261.2	209384414.5	216683131.7	128234023.5	120959026.7	114241081.6	103778822.1	113020600.2	171102764.4	107121421.9	66533855.83	59578700.23	94935215.34	1.634248765	0.708627607	0.012484492	0.859375	1.210015499	up
Com_5_neg	16-Hydroxyhexadecanoic acid	C16 H32 O3	254.22426	14.215	253.217	Invalid mass	No results	No match	2002140115	3578600459	2192461211	2387834684	1901185918	3483526014	2765248467	2619045810	7695199271	1840364929	3126483666	4540441342	3974223640	4467655281	3133552684	3648457168	0.645463477	-0.631592631	0.038401261	0.8125	1.372093399	down
Com_2997_neg	(2-amino-5-chlorophenyl)(phenyl)methanone oxime	C13 H11 Cl N2 O	246.05602	9.452	245.04872	Full match	No results	No results	1405738.254	827517.922	1309144.033	1735546.21	1200522.165	1750915.888	1252382.585	1489477.496	342199.6512	1393764.331	457567.0714	1616432.177	846412.416	619154.4509	702470.5919	473526.9538	1.700565379	0.766014473	0.012796382	0.828125	1.384429155	up
Com_7353_pos	ACar 22:5	C29 H48 N O4	473.35048	13.618	474.35776	No results	Invalid mass	No results	8918524.306	6755554.04	7712606.579	10474333.3	5094526.564	7273056.977	5284079.781	1860107.791	6068331.87	8191487.846	24188129.12	13275300.72	24326412.16	21226778.13	15288665.23	25227603.78	0.387341172	-1.368323236	0.00364104	0.890625	1.361595697	down
Com_3386_neg	Acetylcarnitine	C9 H17 N O4	203.11566	7.311	202.10847	No results	No results	Full match	907933.491	239093.9497	568439.4802	663088.5004	532924.3604	1548300.777	1139995.103	931329.3828	233354.4614	307528.0108	309271.2843	224110.9444	510984.6194	323756.3123	225232.6485	913815.1545	2.142713434	1.099438917	0.013076341	0.859375	1.234949807	up
Com_24853_pos	4-[4-phenyl-5-(trifluoromethyl)-3-thienyl]thiomorpholine-3,5-dione	C15 H10 F3 N O2 S2	374.04209	9.976	375.04944	Invalid mass	No results	No results	3390808.808	2400645.52	3049194.535	2449660.381	2901721.082	2709319.938	2247448.885	2190527.044	1326865.295	2331701.9	1205573.701	2466825.656	2040410.684	2295015.585	1376240.203	718295.3931	1.550718494	0.632936814	0.013105641	0.875	1.556536809	up
Com_2565_pos	PC (16:0e/22:6)	C46 H82 N O7 P	791.58129	15.271	792.58649	No results	Full match	No results	125475621.6	121135480.6	44375111.06	120350253.7	125976409.7	152163261.1	47842742.25	38856779.71	46385200.97	28190712.46	50869466.97	69048271.54	49461599.33	31473705.81	28508976.44	58956201.04	2.138848733	1.096834453	0.013280685	0.78125	1.387789679	up
Com_13489_pos	Deoxycorticosterone	C21 H30 O3	330.21944	12.584	331.22681	No results	No results	Full match	1852731.625	2787520.738	2330723.489	3182813.046	1287041.06	1599790.37	1478222.165	4000700.475	1887304.927	2113967.992	8510237.747	4979148.494	9684691.664	5256650.761	3876176.696	5678431.353	0.441082124	-1.180880801	0.01117604	0.859375	1.360927295	down
Com_229_pos	DL-Dipalmitoylphosphatidylcholine	C40 H80 N O8 P	733.56418	15.524	734.57172	Full match	Full match	Full match	1481319726	1350005033	795921890.8	1733514512	1849789816	1754986042	1364812108	1875148408	1322575834	420259308.7	796818870.2	1237309442	1090438570	1112750157	1044820265	757381635.5	1.568355463	0.649252579	0.013566685	0.90625	1.30696576	up
Com_286_pos	MAG (18:3)	C21 H36 O4	352.2596	12.585	353.26688	No results	No results	Full match	206790908.2	445840949.7	355750406.5	458448980.8	245805077.4	227665008.5	203935889.5	705969409.3	260510336.8	202807335.2	1876517298	933063357.5	1824446494	829690190.4	865786787	1400190473	0.347882627	-1.523327463	0.021301654	0.8125	1.35792546	down
Com_1586_pos	PC (14:1e/20:1)	C42 H82 N O7 P	743.58512	15.697	744.59186	No results	Full match	No results	253914285.4	196492833.4	199541860.5	109286159.3	257675456.1	203903849.7	243338961	185008546.4	194063398.9	72362926.73	161020121.3	157648362.4	170053787.9	54104133.09	34615217.17	50448601.56	1.844047227	0.882875604	0.015452013	0.921875	1.397496769	up
Com_558_neg	LPS 18:0	C24 H48 N O9 P	525.30656	14.49	524.29877	No results	Full match	No results	17561064.97	14170691.53	12698198.51	14099054.88	21329420.48	10747199.02	12509003.21	12139148.99	12063433.01	2008570.111	3589480.985	14962079.1	3827711.36	2179001.002	11715901.94	8655604.924	1.953394912	0.965983644	0.015496546	0.875	1.388836341	up
Com_5500_pos	N-Acetylserotonin	C12 H14 N2 O2	218.10617	7.215	219.11333	Full match	Full match	Full match	14608970.66	10266985.48	10956936.04	11074076.76	17433150.7	6503955.582	9429980.819	8730475.887	5941774.253	5110417.312	2735362.956	10806738.28	2606378.802	5675784.316	2703497.218	14022979.01	1.794340134	0.843453393	0.015614631	0.84375	1.054607564	up
Com_33461_pos	N epsilon,N epsilon,N epsilon-trimethyllysine	C9 H20 N2 O2	188.152	1.264	227.11511	No results	No results	Full match	381871.4991	592509.122	1017391.921	634275.7747	570619.3924	1130664.723	1449206.68	1026118.758	527075.9977	413586.7906	487860.097	346875.2279	673996.9994	601745.1455	408023.3109	382000.6751	1.770988544	0.82455488	0.015621516	0.8125	1.458708707	up
Com_16579_pos	WNH	C21 H25 N7 O5	477.17096	7.449	478.17816	Invalid mass	No results	No results	3490726.894	5431209.608	5554579	4750168.757	3154458.176	4346176.002	4931604.165	7653261.873	2749898.931	5603903.685	1508621.234	2374500.22	4311513.791	2363664.086	3020834.747	976178.9807	1.716006197	0.779054763	0.015718062	0.859375	1.327929536	up
Com_5239_pos	N-Propionylglycine	C5 H9 N O3	131.05868	1.309	132.06595	No results	No results	Full match	22873247.1	19463002.22	23832345.99	24688390.34	51729448.44	45499463.27	30144244.84	22967524.89	15043173.19	22311991.7	18565937.39	26942467.55	15213000.1	17738291.72	21384708.78	16960142.58	1.564595979	0.645790162	0.016029227	0.890625	1.636463829	up
Com_5976_pos	PC (20:0/22:6)	C50 H88 N O8 P	861.62639	16.292	862.63342	No results	Full match	No results	8006525.956	7150269.862	8397495.737	15344020.46	6687666.654	7148268.668	4703805.228	4472244.361	5224623.419	10541856.97	12545470.14	10640983.92	21187630.2	11287156.36	16944564.09	39900509.08	0.482645578	-1.050963933	0.026228352	0.84375	1.355095447	down
Com_11560_pos	Lysopg 18:1	C24 H47 O9 P	510.29707	12.074	511.30478	No results	No results	Full match	1575639.23	1071762.389	844796.2242	1314807.962	1945128.71	1988198.08	1282415.747	1755733.481	858252.327	2631464.367	5198160.544	1290198.614	12395004.39	5774123.94	6763272.907	5025494.683	0.294934148	-1.761535223	0.018682113	0.8125	1.35277895	down
Com_3174_pos	ACar 12:1	C19 H36 N O4	341.25706	12.281	342.26413	No results	Invalid mass	No results	26113820.08	24799860.15	28262797.79	31751576.07	19436200.93	34236365.35	20288607.25	40492280.85	40386796.35	35568340.66	41687503.88	67444094.58	60636755.02	56631047.53	44379804.86	53649420.89	0.562913706	-0.829014318	0.000260783	0.96875	1.351247802	down
Com_181_neg	Pentadecanoic acid	C15 H30 O2	242.22439	14.244	241.21712	Full match	No results	Full match	34514066.36	41217770.69	31733626.7	42008822.05	31703086.3	27450193.5	29614343.91	60967248.68	34014526.99	39905791.44	81150409.98	33146129.88	77525879.39	85426829.09	63186019.63	74722887.05	0.611781492	-0.708911633	0.020224961	0.828125	1.343948251	down
Com_4667_pos	Spermidine	C7 H19 N3	145.15834	1.091	146.16562	No results	No results	Full match	17767150.67	14794720.45	21971659.18	19539349.07	12387290.41	24401517.58	13269768.6	8726734.47	11354804.07	37936917.35	24602490.12	32118466.29	34095573.25	49906740.04	21387623.07	28257114.85	0.554361765	-0.851100338	0.014007375	0.859375	1.33568942	down
Com_28455_pos	Sodium Dehydrocholate	C24 H33 Na O5	424.22331	11.766	425.2301	No results	No results	Full match	482688.5605	924039.2316	785049.3755	558878.8694	523240.3228	411572.475	400079.0305	389412.4035	558057.5071	528585.1475	901130.8929	693753.3708	2062492.941	932674.6447	892657.7054	1023453.488	0.589368469	-0.762758216	0.022594413	0.84375	1.322164139	down
Com_174_pos	5-OxoETE	C20 H30 O3	318.21935	13.92	319.22577	Full match	No results	No results	2031943473	1966633543	1071419188	969329634.9	2953466383	1345588806	1689341263	777288975.4	1005043551	330509969	794261736.8	832461126.9	542487450.4	983809113.8	762579573.4	1710099696	1.839469519	0.87928977	0.018026375	0.828125	1.0982867	up
Com_11763_pos	4-(��-D-Glucopyranosyloxy)benzyl 4,5-dideoxy-3-C-methylpentonate	C19 H28 O10	411.20829	13.584	412.21634	Invalid mass	No results	No results	3575296.134	2356159.63	2265656.381	2830293.558	2117352.388	1412030.974	1860841.069	3190734.59	2055376.187	3378802.684	6671755.281	5932305.572	7033212.048	5561448.695	3960106.14	3545245.101	0.514139056	-0.959769486	0.004414387	0.875	1.319680967	down
Com_23756_pos	Aflatoxin G2	C17 H14 O7	330.07735	10.491	331.08463	Invalid mass	No results	No results	460722.2048	305429.1238	394766.6832	1112628.93	481222.4376	1125762.182	722757.0626	629688.3045	424674.625	1144503.922	2819502.078	971991.1795	1177879.431	1164079.364	3871842.321	3361724.723	0.350355362	-1.51310912	0.012650916	0.875	1.315181787	down
Com_11971_pos	4-Hydroxybenzophenone	C13 H10 O2	198.06862	9.88	199.0759	Full match	No results	No results	2013433.71	1550549.815	1991477.765	1838803.009	1803510.819	1472414.787	1899274.601	717429.7904	13803872.68	10185086.25	11837974.65	6413419.163	5005216.36	8203251.956	4785560.87	7917606.944	0.194959744	-2.358751834	4.62E-07	1	1.309867371	down
Com_20981_pos	PC (20:1/20:2)	C48 H90 N O8 P	839.64106	16.459	840.64868	No results	Full match	No results	2434774.13	507572.1827	2511200.813	1604365.093	1595835.362	1011763.199	779672.6819	639761.8343	1251249.697	4135767.035	2662165.46	2093525.341	1136145.172	2558819.711	3032468.75	4004484.574	0.531024864	-0.913148681	0.02473516	0.84375	1.29742705	down
Com_386_pos	DL-Arginine	C6 H14 N4 O2	174.11207	1.277	175.11931	Full match	Full match	Full match	1232799475	1072291981	1300268997	1202817887	1242556830	1611206565	1274457227	1210009341	320857548.1	277901985.2	972558622.1	804115396.8	737554979.7	1025850084	949602909.9	1172318954	1.620635119	0.696559309	0.019062781	0.984375	1.353247561	up
Com_3052_pos	PC (17:0/17:1)	C42 H82 N O8 P	759.57116	15.332	760.57745	No results	Invalid mass	No results	64117183.95	64966889.37	55879132.05	56095309.25	61808812.12	65671565	58853705.45	103535976.2	83376155.09	22126299.33	27747316.55	85659630.25	39407307.99	24444197.77	18396245.85	25340620.11	1.626132297	0.701444635	0.019316134	0.78125	1.380721453	up
Com_1207_pos	Prolylleucine	C11 H20 N2 O3	103.08301	1.375	229.15524	Invalid mass	No results	No results	136599158.6	139321119.8	321565906.3	359795480.5	130418237.3	301224074.6	229065209.4	285480910.1	146506972.5	129838441.5	131865626.6	103767796.3	113004703.8	187842780.3	172903511.4	147072705.6	1.680319414	0.748735502	0.019445071	0.796875	1.403109835	up
Com_16133_pos	LNH	C16 H26 N6 O5	191.09506	8.469	192.10234	Invalid mass	No results	No results	620093.1492	721415.4603	1274835.395	1608026.84	3188822.935	9218775.613	7280755.127	1676364.835	538654.4377	947887.5266	673958.4462	611710.5746	864385.1596	789371.8433	836196.6835	575322.4599	4.383579574	2.132109437	0.019465151	0.859375	1.445758398	up
Com_2335_pos	Indole-3-lactic acid	C11 H11 N O3	205.07434	9.02	206.08159	Full match	Full match	Full match	86401702.01	92374779.28	86312913.15	60824966.38	66740709.06	172250912.4	107932252	55463554.19	76010711.1	46199065.22	67584380.27	42746075	30500029.33	64614584.21	61364939.97	67258672.31	1.596178335	0.674621847	0.019632088	0.796875	1.482898746	up
Com_579_pos	PC (17:0/17:0)	C42 H84 N O8 P	761.5935	15.013	762.59998	No results	Full match	No results	28789864.14	168846181.3	78826924.97	9811330.26	10995852.79	188581353.3	135885274.2	54410500.43	89833254.2	206579773.3	304656538.4	61096490.96	123188268.6	419349157.5	485560372.3	365538436.3	0.328897037	-1.604292086	0.017714369	0.84375	1.292817066	down
Com_8791_pos	4-methoxy-6-[2-(4-methoxyphenyl)ethyl]-2H-pyran-2-one	C15 H16 O4	260.10277	11.181	261.11005	Invalid mass	No results	No results	8094606.226	7562735.589	8069211.184	8163167.403	4753269.334	7530587.358	6336579.551	12142075.68	6350326.343	16836396.98	13103573.33	12540849.65	15239394.18	15602259.93	9221080.034	11912208.03	0.621512383	-0.686144958	0.007173774	0.875	1.285850215	down
Com_9404_pos	DAG (18:1/22:6)	C43 H70 O5	661.56828	14.916	662.57568	No results	Invalid mass	No results	3484662.885	3595356.551	6709789.548	6458092.564	5568689.28	3804953.409	3125124.043	6120244.083	9925384.147	11286170.54	4450693.522	3214943.109	5720157.207	15223727.52	18863464.76	12894133.43	0.476434714	-1.069649559	0.029126834	0.78125	1.281483482	down
Com_30830_pos	PC (7:0/8:0)	C23 H46 N O8 P	495.303	12.716	496.31027	No results	Invalid mass	No results	556709.2041	687417.1667	815285.2014	1217443.11	388162.844	488352.2194	417083.7539	1161825.653	482840.4772	1108344.095	1385645.231	981563.9129	1216034.717	1646226.52	1249467.158	1629600.378	0.590973521	-0.758834604	0.018551229	0.828125	1.280709121	down
Com_1215_neg	L-Homocystine	C8 H16 N2 O4 S2	268.05428	1.381	267.04761	No results	No results	Full match	2557802.228	270049.9317	264116.0441	994068.0256	3614386.015	299016.1999	606596.1458	4791417.362	2724859.213	4439477.341	5980788.498	3920854.37	8165880.124	3445029.765	3610041.249	656593.779	0.406679377	-1.298036262	0.023803072	0.8125	1.274042798	down
Com_23155_pos	PE (14:1e/24:4)	C43 H78 N O7 P	751.55339	13.881	752.56067	No results	Full match	No results	586298.8852	613304.7616	861933.6677	573244.8514	650489.8622	608250.995	611831.9582	620455.2414	2391899.038	3784261.055	755582.4547	545594.4688	1060600.053	2438830.082	1441383.936	685379.6728	0.391177791	-1.354103629	0.020594304	0.84375	1.269301023	down
Com_1229_pos	Phenylacetylglycine	C10 H11 N O3	193.07426	7.982	194.08151	Full match	Full match	Full match	197672800.2	157037412.4	354712913.6	110557436.9	227529903.8	175818034.3	148200509.7	112155429	55082083.24	110040636.8	113506445	79991732.21	139896947.9	111501025.8	198371973.6	91574300.73	1.648602113	0.721243249	0.021475622	0.828125	1.324014007	up
Com_1112_pos	PE (19:2/19:2)	C43 H78 N O8 P	767.54789	14.935	768.55511	No results	Full match	No results	36010909.8	54799200.4	313367887.4	74195053.04	77352007.26	71231884.88	36590560.64	109281630.7	382483819.3	336830254.8	147990495.4	40470156.88	144748368.7	240818661	189896040.7	270001152.7	0.440800802	-1.181801248	0.021915774	0.828125	1.267354683	down
Com_269_neg	LPA 16:0	C19 H39 O7 P	410.24302	14.924	409.23569	No results	Full match	Full match	67085870.16	61824040.15	62244501.75	83084675.64	67714008.04	80163195.46	68818883.12	86470833.33	50512076.7	69498056.13	54455511.52	49757936.28	42303955.06	34853469.31	48313625.9	11837600.86	1.597107967	0.675461844	0.02233988	0.921875	1.360747796	up
Com_4623_pos	PE (17:1/17:1)	C39 H74 N O8 P	715.51627	16.162	716.52441	No results	Full match	No results	16186209.3	58420951.77	26017006.36	31303383.06	23461452.88	28750628.73	51948042.86	37506329.59	27583833.31	19887428.76	16623904.58	19029652.47	18652711.39	15245288.41	23597897.3	24911307.73	1.652816162	0.724926267	0.022578546	0.828125	1.14219492	up
Com_623_pos	DAG (16:0/18:1)	C37 H70 O5	611.55293	16.85	612.55835	No results	Invalid mass	No results	16026941.23	312474495.1	152154470.1	22772111.24	15476431.96	17577683.84	327805727.9	572310018.3	619985121.8	308265426.6	92035980.9	207203553.4	526407154.5	287424977.1	811998448.3	381757419.9	0.444068997	-1.171144243	0.031750263	0.765625	1.263876709	down
Com_4238_pos	Avocadyne 1-acetate	C19 H34 O4	308.23549	14.913	309.24277	Invalid mass	No results	No results	34375911.76	45742852.07	33074176.36	23952034.97	5959713.581	31954820.24	28564046.07	30061335.44	39996333.83	37687360.04	46646691.81	55090499.15	43049773.81	58965880.68	45108416.94	54109221.97	0.61390339	-0.703916458	0.030563433	0.9375	1.258895254	down
Com_13026_pos	Prostaglandin F2alpha	C20 H34 O5	354.23894	12.001	355.24606	No results	No results	Full match	8262152.931	12119628.63	8379510.059	9296474.811	13063720.92	8638954.091	8347477.868	3258926.529	5046505.164	1815411.826	8757054.042	3979390.114	4709487.767	5907439.065	1118131.19	6229892.545	1.89990825	0.92592975	0.022946705	0.84375	1.200899183	up
Com_11466_pos	Dithranol	C14 H10 O3	226.06366	9.887	227.07094	No results	No results	Full match	2161423.15	1254073.9	2182270.379	2129708.332	2088051.269	1884393.599	1613863.758	2488176.983	14726631.54	12859245.15	14373142.02	6695552.936	6343723.593	8604505.409	5162322.13	9688026.612	0.201419083	-2.311727724	1.18E-06	1	1.246686915	down
Com_3317_pos	Carbadox	C11 H10 N4 O4	262.06707	1.321	263.07446	Invalid mass	No results	No results	27570995.63	47937005.45	50929204.35	50721760.64	24459970.3	20058420.75	19745035.62	45023802.94	56489494.23	36975630.87	47062753.39	62159214.7	77765446.76	42256859.98	51547624.64	67647563.24	0.648208241	-0.625470732	0.017299049	0.828125	1.239761286	down
Com_330_pos	PC (18:2/20:5)	C46 H78 N O8 P	803.54766	15.035	804.55548	No results	Full match	No results	374284646.5	691352915.3	636347785.8	303058346	540274061.5	440844009.8	393089651.9	740463309.8	1572095975	1274040881	674560923.9	523176665.2	880595007.9	1541469171	1424953542	692480030.2	0.479964591	-1.059000118	0.002766022	0.890625	1.237646265	down
Com_14093_pos	LPH	C17 H27 N5 O4	365.20295	13.716	366.20987	Invalid mass	No results	No results	7356980.052	5537922.698	4271428.16	1520351.719	3510436.551	1347148.642	5030701.507	6926955.918	1428553.994	291553.8592	1028800.974	3135503.041	958417.1779	291817.3692	1122622.104	8189968.513	2.158534298	1.110052017	0.024912278	0.828125	1.280049588	up
Com_21116_pos	Phe-Phe	C18 H20 N2 O3	312.14757	9.133	313.15479	No results	No results	Full match	469684.7927	369033.6366	368218.1126	367390.8124	461170.4541	367452.0347	3291229.22	4800558.459	250334.4341	205916.9888	231524.2509	261309.3848	228818.0874	211932.4651	265750.1058	298322.1238	5.371152776	2.425231758	0.025904643	1	1.711901726	up
Com_1030_pos	SM (d18:0/14:1)	C37 H75 N2 O6 P	674.53794	14.945	675.54547	No results	Full match	No results	126939467.5	158708947.4	196060587.1	117325956.9	150284424.4	78399703.62	103951666	146952443.6	420450950.1	253946350.8	155559690.2	127403859.4	172378373.8	182848592.6	164722192.7	149243914.6	0.663133992	-0.592627687	0.044333064	0.8125	1.205869179	down
Com_258_pos	PC (20:3e/16:1)	C44 H82 N O7 P	767.58457	15.272	768.59155	No results	Full match	No results	744902405.7	498540271.9	1541193077	1969696916	1119459869	936080216.4	584042098.4	400652801.7	2100527821	1654472885	2133236793	883217016.9	1564455529	1458144107	823347794.4	2405630064	0.598521731	-0.740524467	0.031341944	0.8125	1.173180542	down
Com_16432_pos	Prostaglandin I2	C20 H32 O5	352.22386	11.705	353.23096	No results	Full match	Full match	3030050.981	6509753.746	4290253.941	3055339.251	6733390.763	6785476.893	6774375.722	4646355.791	3557263.96	1811074.069	5696404.198	2228171.403	3903473.119	925080.3612	2226171.936	4270170.051	1.698973167	0.764663067	0.026401214	0.84375	1.158303909	up
Com_22473_pos	3-(4-hydroxy-3-methoxyphenyl)propanoic acid	C10 H12 O4	178.0637	7.058	179.07079	Invalid mass	No results	No match	2780607.842	2780659.284	3524616.578	4057577.709	1718498.031	1716292.128	1687838.871	4182596.629	1222302.853	1859315.457	1749623.685	1727486.337	2258010.531	1930774.256	1928657.693	1746468.83	1.556489494	0.638295839	0.027193179	0.671875	1.657661248	up
Com_859_neg	Ascorbic acid	C6 H8 O6	176.03192	1.212	175.02466	Full match	No results	Full match	3453446.054	1728420.168	3869053.142	3844896.114	21997087.99	7877084.571	6089370.897	5782501.885	1414606.591	2294886.14	2119166.78	1382298.419	3330875.714	1875855.564	1897268.326	7399907.954	2.516334299	1.331323599	0.02739825	0.828125	1.300668376	up
Com_1790_neg	PE (16:1e/22:4)	C43 H78 N O7 P	751.55236	16.021	750.54517	No results	Full match	No results	3695271	4392772.296	3038441.883	1322781.206	4872841.096	3925642.068	3176027.095	2175648.033	1279534.884	3464996.305	2029314.85	1699400.244	2423381.785	1781087.773	2243642.946	1386623.747	1.631067768	0.705816725	0.02747686	0.8125	1.138025731	up
Com_16901_pos	Jasmonic acid	C12 H18 O3	210.12625	8.987	211.13339	Full match	No results	No results	1353963.407	1791700.577	3110260.435	3857226.61	1660397.121	2355621.215	2141161.935	7415979.225	899962.1947	978899.8617	1502934.691	938785.3175	3279653.968	1768485.131	1411595.785	1442425.964	1.937888303	0.954485419	0.02871807	0.828125	1.551856372	up
Com_3946_pos	DAG (18:3/20:5)	C41 H64 O5	636.47518	15.07	637.48334	No results	Full match	No results	10077839.11	23831041.25	19183006.71	13986152.27	8117865.973	6118161.258	17119256.13	18235057.68	18233245.3	14124306.17	15439430.77	27016948.91	22940242.77	35938996.76	73786457.03	49333156.63	0.454293507	-1.13830341	0.01690343	0.8125	1.14795034	down
Com_4401_neg	PE (18:2e/20:4)	C43 H76 N O7 P	749.53636	14.475	748.52765	No results	Full match	No results	679734.3527	972889.3543	365393.0749	828571.2712	434583.5471	224338.3106	657283.6895	194005.9849	131312.7818	299474.8998	275906.5817	291130.0934	285626.7737	319268.3182	234890.9446	314611.5969	2.024326303	1.017441858	0.029492534	0.78125	1.085915456	up
Com_266_pos	PC (18:2/18:3)	C44 H78 N O8 P	779.547	15.36	780.55542	No results	Full match	No results	1065353443	2297882888	941259122.9	1828229168	1616399737	2398994988	2253230429	1030294373	1246431603	711486968.5	1484312110	1319997994	795586636.4	1071122121	1259170287	483503628.9	1.604427581	0.682058672	0.030178322	0.765625	1.055044121	up
Com_3465_pos	3-(3-furylmethylidene)-1,5-dioxaspiro[5.5]undecane-2,4-dione	C14 H14 O5	262.0847	9.883	263.09201	Full match	No results	No results	12820337.08	9331234.916	13542050.85	14352260.83	12443288.47	12766926.46	12221827.53	15341767.37	89399093.68	77063054.72	86363977.64	41193184.76	38874450.42	49912139.83	31410050.59	56641329.14	0.218367004	-2.195173221	4.25E-06	1	1.14640754	down
Com_1346_pos	LPE 16:1	C21 H42 N O7 P	451.27063	14.288	452.27762	No results	Full match	No results	85038489.05	60973644.58	65806166.93	69315171.03	42333365.14	98028058.21	77160029.23	89493395.54	306652853.2	71841497.82	83970277.73	95689255.36	100217649.8	150944956.5	96577547.07	89197389.26	0.59104953	-0.758649062	0.038816396	0.828125	1.143330132	down
Com_452_neg	4-Ethylphenol	C8 H10 O	122.07301	9.244	121.0658	Full match	No results	No results	4474984.255	3129632.531	3952531.808	5606817.553	4382932.83	4427938.587	4114744.536	5272237.974	24530269.64	29672878.23	34508549.31	10640810.77	8314523.397	16567280.91	9872380.179	30524720.79	0.21479388	-2.218975204	0.000125544	1	1.141782656	down
Com_16238_pos	(��)8-HEPE	C20 H30 O3	300.20921	12.405	301.2164	Invalid mass	No results	No match	2619739.982	2483327.873	4439252.892	2203709.326	2598802.009	1336385.288	1772295.052	3193497.066	4249070.348	1646468.538	861104.1964	1564348.413	630242.6287	936478.067	1620877.026	1342044.748	1.606691899	0.684093303	0.033228185	0.828125	1.104143346	up
Com_17865_pos	Sinapinic acid	C11 H12 O5	206.05836	7.56	207.06546	Invalid mass	No results	No results	915000.3467	413689.5826	804999.3593	899049.566	735991.3187	490785.6596	7213959.521	6684038.071	325630.2104	405385.1539	412389.6381	317653.3902	620717.6092	677854.4371	440692.7375	353363.4116	5.109486437	2.353178291	0.033361243	0.921875	1.514806066	up
Com_1642_neg	Uridine 5'-Diphospho-N-Acetylgalactosamine	C17 H27 N3 O17 P2	607.0823	1.343	606.07495	No results	No results	Full match	4219404.695	4419161.726	4721720.028	5720046.171	6472608.087	2122364.887	7897326.032	4562501.088	3014854.94	3589702.417	3936711.995	2882633.675	3279887.215	1691765.802	3674676.945	4091123.226	1.534138077	0.617428336	0.035584294	0.890625	1.101924392	up
Com_29490_pos	INK	C16 H31 N5 O5	373.22964	10.694	374.23709	Invalid mass	No results	No results	227017.9007	333066.266	277926.3415	422463.2166	61845.13008	293432.9896	335082.4734	304795.0964	234557.9375	584863.1506	1447943.095	535800.6278	478824.1598	643161.7896	520813.7771	870968.8605	0.424235033	-1.237064333	0.008842668	0.90625	1.141644629	down
Com_13455_pos	PC (19:1/20:5)	C47 H82 N O8 P	819.58063	13.206	820.58685	No results	Full match	No results	3971480.397	5909542.723	5557759.772	5960684.464	9637452.561	4617805.498	2598786.696	6375960.316	6023910.387	2469166.07	2891543.126	5768669.941	4849505.909	1789060.916	2006827.02	2167215.222	1.595853331	0.674328065	0.036354786	0.78125	1.146568727	up
Com_9985_pos	Amisulpride N-oxide	C17 H27 N3 O5 S	385.16255	9.392	386.16995	Invalid mass	No results	No results	3794952.619	4055897.831	3237287.282	3820571.213	2781476.955	3933508.4	3169335.455	3104312.338	3801322.95	4735426.076	5925081.29	3529211.869	5795098.873	5038031.42	6990556.287	11714295.34	0.586953816	-0.768681103	0.009124953	0.890625	1.103279163	down
Com_32549_pos	1-(2-furyl)pentane-1,4-dione	C9 H10 O3	188.04802	10.71	189.0553	Invalid mass	No results	No results	677121.6293	235135.9169	589202.8498	352488.5095	387753.7043	245393.4269	286427.8167	482686.4525	469517.6152	895929.0914	1498376.031	527369.6335	436839.4913	362609.6827	917291.6282	765676.542	0.554379753	-0.851053525	0.024171186	0.8125	1.082014579	down
Com_7080_pos	L-Pipecolate	C6 H11 N O2	129.07873	1.367	152.06795	No results	No results	Full match	1441214.119	842025.0273	1248341.624	1622707.035	916373.548	1758974.096	1313982.688	2371506.953	3802308.008	3230494.259	6039534.615	1645641.912	2905048.68	1803204.778	2548901.758	4629851.392	0.43281832	-1.208166529	0.001342729	0.953125	1.071930262	down
Com_7351_pos	Nicotinic Acid	C6 H5 N O2	123.03256	1.555	124.03984	No results	No results	Full match	8158085.482	8453789.254	8005281.792	8045685.195	8396711.268	8916455.181	27352046.18	27386729.14	8122787.376	7064375.051	6776234.033	5884723.917	6077387.89	6160080.082	7287115.052	7593198.507	1.905086242	0.929856309	0.039352212	0.96875	1.630007839	up
Com_2133_neg	UDP-D-glucuronate	C15 H22 N2 O18 P2	580.03489	1.334	579.02753	No results	No results	Full match	2258202.711	1344426.984	2361076.441	3276226.612	1937550.286	3786942.918	3795866.469	3519502.902	743698.4202	2122789.597	1855200.657	1379131.856	1457255.58	1508390.987	2100215.371	3217617.407	1.548896749	0.631240976	0.03950681	0.8125	1.116032195	up
Com_656_pos	DAG (18:2/18:2)	C39 H68 O5	633.53524	16.854	634.54248	No results	Invalid mass	No results	14937957.49	309954083	136809531.4	20096811.36	14520656.12	16661997.38	324141833.7	542210801.7	545004043.9	274523744.1	76680748.96	204223891.2	476963365.6	269936797.9	771050748.7	217150877	0.486445786	-1.039649067	0.043360941	0.734375	1.071745354	down
Com_1898_neg	LPS 22:4	C28 H48 N O9 P	573.30679	14.251	572.29999	No results	Full match	No results	4318462.717	5240833.622	3731545.893	2757213.078	5236974.401	2485479.811	2628243.199	3269103.143	3622498.377	2028327.861	1391495.682	4156797.308	1877997.981	1334996.823	3954943.659	971083.5481	1.534162746	0.617451534	0.040236598	0.78125	1.272212264	up
Com_25970_pos	3,4-dihydroxy-4-(4-methoxyphenyl)-1,2,3,4-tetrahydroquinolin-2-one	C16 H15 N O4	267.08982	6.176	268.09735	Invalid mass	No results	No results	1623535.393	1340943.991	1869041.635	1032208.731	2004775.462	3333408.159	2662325.993	2953272.375	1395720.866	1077460.587	1230826.422	964397.2953	2065621.536	1223253.999	1182217.459	1848710.425	1.530687337	0.614179623	0.041140274	0.78125	1.352093101	up
Com_27821_pos	dAMP	C10 H14 N5 O6 P	331.06784	5.824	332.07523	No results	No results	Full match	2080947.239	1318179.333	1533643.874	920930.1207	1541909.817	1641878.221	2781463.453	640555.9213	1397209.785	992515.1181	629405.5045	805865.58	863244.4788	927541.8623	987972.7398	1090732.877	1.619277081	0.695349872	0.041838261	0.796875	1.124623916	up
Com_16218_pos	PC (16:1/17:2)	C41 H76 N O8 P	741.53248	15.087	742.53845	No results	Full match	No results	2862815.639	2016733.814	2058224.439	2286216.466	7466584.657	2043185.503	3737938.704	1961453.821	4735871.855	5996171.608	2533070.044	2259496.881	3836645.474	6429230.693	6546433.078	6143310.743	0.634953398	-0.655277384	0.043206833	0.796875	1.052812627	down
Com_2186_pos	Trigonelline	C7 H7 N O2	137.04565	1.285	138.05299	Invalid mass	Invalid mass	No results	70759637.62	68338200.2	53282594.56	56369934.74	85537522.33	57377201.1	57521662.88	64392478.39	105394334.5	177389603.2	83540768.22	82876959.89	48258730	118605850.6	68600046.36	92294306.65	0.661010651	-0.597254576	0.036069962	0.8125	1.050809464	down
Com_4551_pos	11-��-Hydroxy-17-methyltestosterone	C20 H30 O3	318.21758	13.6	319.22461	Invalid mass	No results	No results	53753733.03	25449846.53	26531349.81	41200260.25	64773306.63	24031544.2	33839919.63	28790295.16	23978659.57	11592792.14	23023461.65	30129688.39	18194461.72	20967706.72	15448944.31	51538785.71	1.531089265	0.614558396	0.0434023	0.84375	1.003724304	up
Com_446_pos	SM (d14:1/20:1)	C39 H77 N2 O6 P	700.55333	15.262	701.56091	No results	Full match	No results	685430327.2	755136082.2	352902095	1004380566	912010120.8	525422664	771155629.6	381923217.4	347745961.6	277071024.3	810049969.5	448509115.8	168997270.6	317314526.8	257226597.3	779517713.2	1.581819458	0.661584946	0.04356275	0.78125	1.115371796	up
Com_2331_neg	PS (20:4/20:4)	C46 H74 N O10 P	831.50687	15.709	830.49927	No results	Full match	No results	2179484.169	1066996.982	2564626.592	2709051.343	1248403.131	4370886.914	2975479.023	4026635.991	2173509.6	1524442.914	1279507.849	2452593.925	1599164.579	1068765.612	1077871.487	1253343.396	1.700959453	0.766348751	0.043872644	0.765625	1.046851869	up
Com_12939_pos	RNK	C16 H32 N8 O5	208.12523	13.29	209.13251	Invalid mass	No results	No results	4940162.421	6135445.834	5937706.574	7240324.223	4912668.215	3309358.459	4120285.404	8963772.36	5996796.87	5070644.045	12027796.87	7807852.828	9131706.651	9099574.67	8050405.3	11579765.9	0.662546734	-0.593905873	0.016485362	0.859375	1.041966368	down
Com_7961_pos	3,8,9-trihydroxy-10-propyl-3,4,5,8,9,10-hexahydro-2H-oxecin-2-one	C12 H20 O5	266.11343	9.071	267.12054	Invalid mass	No results	No results	3096373.467	4741592.289	8238466.791	8932971.002	3416755.815	5812060.832	8249299.192	24532163.33	2223519.076	2729641.036	3827387.152	1943302.308	8712400.504	6427441.747	2712315.567	3364708.844	2.098252344	1.069188193	0.04555803	0.796875	1.365889176	up
Com_2387_pos	DAG (18:1/18:1)	C39 H72 O5	620.53846	15.325	638.57147	No results	Full match	No results	51763762.51	50622856.68	81592183.15	77119420.92	150407621.1	167974085.2	109092207.6	13870233.36	107835975.3	29187814.06	29451485.27	56929639.65	45730720.34	10580109.65	10279279.09	22839965.23	2.24540859	1.166977991	0.04699128	0.8125	1.139703969	up
Com_1514_neg	PMeOH (18:0-18:2)	C40 H75 O8 P	714.52046	16.398	713.51324	No results	Full match	No results	2667923.214	7403140.563	4259976.559	5948184.879	3388966.65	3888061.001	1688398.941	6487692.014	3499940.993	2728968.971	2024051.885	2599522.743	2443181.257	378981.5653	1821809.388	3714390.189	1.860008767	0.895309421	0.048236356	0.8125	1.330836197	up
Com_758_neg	PE (16:0/18:2)	C39 H74 N O8 P	715.51604	16.431	714.50891	No results	Full match	No results	3894377.92	20018037.74	10179535.48	15899154.13	9754169.607	5039748.861	21912976.24	18331921.73	7965815.396	7449195.632	5144299.538	6083452.121	6022425.079	4470179.67	6784840.603	8821725.23	1.991393094	0.993778032	0.049651329	0.765625	1.170773007	up
